# Supplementary material for: Causal pathways of plasma metabolites: unveiling metabolic associations in liver diseases
Source: Nutr Metab (Lond). 2025 Nov 3;22:130. doi: 10.1186/s12986-025-01017-9 (PMC12581490; doi:10.1186/s12986-025-01017-9)
Supplement: Supplementary file 1 — Supplementary Material 1 [file 12986_2025_1017_MOESM1_ESM.xlsx]

## Sheet: STable 1
Table S1. List of the identification for each of the 1400 blood metabolites
Metabolites ID	Metabolites
GCST90199621	Carnitine levels
GCST90199622	Benzoate levels
GCST90199623	Maltotriose levels
GCST90199624	Hippurate levels
GCST90199625	Methionine sulfoxide levels
GCST90199626	Xanthurenate levels
GCST90199627	N-alpha-acetylornithine levels
GCST90199628	3-methylhistidine levels
GCST90199629	Glycerophosphorylcholine (GPC) levels
GCST90199630	Phenylacetate levels
GCST90199631	3-methyl-2-oxovalerate levels
GCST90199632	Tartarate levels		*The table is specifically used for annotation and explanation.
GCST90199633	Suberate (C8-DC) levels		SNP	Single Nucleotide Polymorphism	This is the most common type of genetic variation in the human genome, referring to a single base (A, T, C, G) difference that exists at a specific position in the DNA sequence.
GCST90199634	5-hydroxylysine levels		effect_allele.exposure	Effect allele	It refers to the allele associated with an increased risk or elevated level of the exposure characteristics under study, such as height, blood pressure, or a certain protein level
GCST90199635	3-phenylpropionate hydrocinnamate levels		other_allele.exposure	Other alleles	Refers to another allele at the same SNP locus, usually serving as a reference.
GCST90199636	Kynurenine levels		beta.exposure	Beta coefficient	The magnitude and direction of the effect of the allele on the exposure
GCST90199637	N-acetylglutamate levels		eaf.exposure	Effect Allele Frequency	It refers to the proportion of the effect allele in the sample population under study.
GCST90199638	Glycerol 3-phosphate levels		se.exposure	Standard Error	This is a measurement of the uncertainty in the estimated value of beta.exposure.
GCST90199639	Imidazole lactate levels		pval.exposure	P-value	This is an indicator used to determine whether the association between SNPs and exposure has statistical significance.
GCST90199640	4-guanidinobutanoate levels
GCST90199641	Glucuronate levels
GCST90199642	Ribitol levels
GCST90199643	Glycodeoxycholate levels
GCST90199644	Theobromine levels
GCST90199645	Quinate levels
GCST90199646	Gentisate levels
GCST90199647	Theophylline levels
GCST90199648	1,5-anhydroglucitol (1,5-ag) levels
GCST90199649	1-stearoyl-2-arachidonoyl-GPI (18:0/20:4) levels
GCST90199650	Indolelactate levels
GCST90199651	Docosahexaenoate DHA; 22:6n3 levels
GCST90199652	1-stearoyl-2-oleoyl-GPS (18:0/18:1) levels
GCST90199653	1-myristoyl-2-palmitoyl-gpc (14:0/16:0) levels
GCST90199654	Paraxanthine levels in elite athletes
GCST90199655	4-methyl-2-oxopentanoate levels
GCST90199656	3-indoxyl sulfate levels
GCST90199657	Sphingosine 1-phosphate levels
GCST90199658	Alpha-hydroxyisocaproate levels
GCST90199659	1-stearoyl-GPI (18:0) levels
GCST90199660	1,2-dipalmitoyl-gpc (16:0/16:0) levels
GCST90199661	Maleate levels
GCST90199662	Isovalerate (i5:0) levels
GCST90199663	4-acetylphenol sulfate levels
GCST90199664	Phenyllactate (PLA) levels in elite athletes
GCST90199665	N-acetylaspartate (naa) levels
GCST90199666	Palmitoylcarnitine levels (Metabolon platform)
GCST90199667	Erythritol levels in elite athletes
GCST90199668	Hexanoylcarnitine levels (Biocrates platform)
GCST90199669	Acetylcarnitine levels (Biocrates platform)
GCST90199670	Iminodiacetate (IDA) levels
GCST90199671	Cysteine s-sulfate levels
GCST90199672	Oxalate (ethanedioate) levels
GCST90199673	DHEAS levels
GCST90199674	3-hydroxymyristate levels
GCST90199675	Homoarginine levels
GCST90199676	1-oleoylglycerol (18:1) levels
GCST90199677	3-methyl-2-oxobutyrate levels
GCST90199678	Tartronate (hydroxymalonate) levels
GCST90199679	2,3-dihydroxypyridine levels
GCST90199680	3-hydroxyoctanoate levels
GCST90199681	2-hydroxyoctanoate levels
GCST90199682	Homocitrulline levels
GCST90199683	Indoleacetate levels
GCST90199684	1-linoleoylglycerol (18:2) levels
GCST90199685	2-linoleoylglycerol (18:2) levels
GCST90199686	Indolepropionate levels
GCST90199687	Threonate levels
GCST90199688	N-acetylglycine levels
GCST90199689	Glycolithocholate levels
GCST90199690	EDTA levels
GCST90199691	1-methylhistidine levels
GCST90199692	Citramalate levels
GCST90199693	3-hydroxydecanoate levels
GCST90199694	1,3-dimethylurate levels
GCST90199695	Galactonate levels
GCST90199696	Trigonelline levels
GCST90199697	Dodecanedioate levels
GCST90199698	Isobutyrylcarnitine (c4) levels
GCST90199699	3-methylxanthine levels
GCST90199700	3-hydroxylaurate levels
GCST90199701	Pyridoxate levels
GCST90199702	5-hydroxyhexanoate levels
GCST90199703	Gamma-glutamylvaline levels
GCST90199704	3-hydroxysebacate levels
GCST90199705	Propionylglycine levels
GCST90199706	Butyrylglycine levels
GCST90199707	Pro-hydroxy-pro levels
GCST90199708	Propionylcarnitine (c3) levels
GCST90199709	Adrenate (22:4n6) levels
GCST90199710	Docosatrienoate (22:3n3) levels
GCST90199711	Docosadienoate (22:2n6) levels
GCST90199712	3-carboxy-4-methyl-5-propyl-2-furanpropanoate (cmpf) levels
GCST90199713	Docosapentaenoate n3 DPA; 22:5n3 levels
GCST90199714	3-hydroxy-2-ethylpropionate levels
GCST90199715	Myristoleate (14:1n5) levels
GCST90199716	10-undecenoate (11:1n1) levels
GCST90199717	1-methyl-4-imidazoleacetate levels
GCST90199718	Sebacate (C10-DC) levels
GCST90199719	Tauro-beta-muricholate levels
GCST90199720	Octanoylcarnitine (c8) levels
GCST90199721	Stearidonate (18:4n3) levels
GCST90199722	Decanoylcarnitine (C10) levels
GCST90199723	5-dodecenoate (12:1n7) levels
GCST90199724	N-acetylisoleucine levels
GCST90199725	Campesterol levels
GCST90199726	N-acetylthreonine levels
GCST90199727	1-oleoyl-GPC (18:1) levels
GCST90199728	10-nonadecenoate (19:1n9) levels
GCST90199729	Piperine levels
GCST90199730	Carnitine C14 levels
GCST90199731	10-heptadecenoate (17:1n7) levels
GCST90199732	1-stearoyl-gpc (18:0) levels
GCST90199733	1-palmitoyl-GPC (16:0) levels
GCST90199734	Hyocholate levels
GCST90199735	N-acetylhistidine levels
GCST90199736	Alpha-hydroxyisovalerate levels
GCST90199737	N-acetylproline levels
GCST90199738	Stachydrine levels
GCST90199739	Salicyluric glucuronide levels
GCST90199740	P-cresol sulfate levels
GCST90199741	Gamma-glutamylglycine levels
GCST90199742	1-linoleoyl-gpc (18:2) levels
GCST90199743	Stearoylcarnitine levels
GCST90199744	Eicosenoate (20:1) levels
GCST90199745	Aconitate [cis or trans] levels
GCST90199746	Erythronate levels
GCST90199747	Isovalerylcarnitine (C5) levels
GCST90199748	Linolenate [alpha or gamma; (18:3n3 or 6)] levels
GCST90199749	Gamma-glutamylthreonine levels
GCST90199750	Laurylcarnitine levels
GCST90199751	Gamma-glutamylmethionine levels
GCST90199752	Epiandrosterone sulfate levels
GCST90199753	Gamma-glutamyltryptophan levels
GCST90199754	7-methylxanthine levels
GCST90199755	3,7-dimethylurate levels
GCST90199756	1,7-dimethyluric acid levels
GCST90199757	1,3,7-trimethylurate levels
GCST90199758	N4-acetylcytidine levels
GCST90199759	Indolebutyrate levels
GCST90199760	5-acetylamino-6-amino-3-methyluracil levels
GCST90199761	N1-methylinosine levels
GCST90199762	N6-carbamoylthreonyladenosine levels
GCST90199763	1-methylxanthine levels
GCST90199764	N2,n2-dimethylguanosine levels
GCST90199765	4-hydroxyhippurate levels
GCST90199766	3-(3-amino-3-carboxypropyl)uridine levels
GCST90199767	5,6-dihydrouridine levels
GCST90199768	Phenylacetylglutamine levels
GCST90199769	3-hydroxydodecanedioate levels
GCST90199770	1-arachidonylglycerol (20:4) levels
GCST90199771	7-methylguanine levels
GCST90199772	1-stearoyl-GPE (18:0) levels
GCST90199773	Phenol sulfate levels
GCST90199774	Oleoylcarnitine levels
GCST90199775	Gamma-glutamylisoleucine levels
GCST90199776	Malonylcarnitine levels
GCST90199777	1-palmitoleoyl-GPC (16:1) levels
GCST90199778	N-methyl-2-pyridone-5-carboxamide levels
GCST90199779	Gamma-glutamyl-2-aminobutyrate levels
GCST90199780	1-stearoyl-GPG (18:0) levels
GCST90199781	Hexanoylglycine levels
GCST90199782	Glutamine degradant levels
GCST90199783	5-methyluridine (ribothymidine) levels
GCST90199784	Cysteine-glutathione disulfide levels
GCST90199785	Isovalerylglycine levels
GCST90199786	2-hydroxy-3-methylvalerate levels
GCST90199787	Homostachydrine levels
GCST90199788	1-arachidonoyl-gpc (20:4n6) levels
GCST90199789	2-palmitoyl-GPC (16:0) levels
GCST90199790	2-palmitoleoyl-GPC (16:1) levels
GCST90199791	1-arachidonoyl-GPE (20:4n6) levels
GCST90199792	1-palmitoyl-GPE (16:0) levels
GCST90199793	1-linoleoyl-GPE (18:2) levels
GCST90199794	1-oleoyl-GPE (18:1) levels
GCST90199795	2-hydroxypalmitate levels
GCST90199796	Docosapentaenoate (n6 DPA; 22:5n6) levels
GCST90199797	Gulonate levels
GCST90199798	Isobutyrylglycine levels
GCST90199799	Glutarylcarnitine (c5-dc) levels
GCST90199800	Carnitine C5:1 levels
GCST90199801	Hydroquinone sulfate levels
GCST90199802	Beta-hydroxyisovaleroylcarnitine levels
GCST90199803	Catechol sulfate levels
GCST90199804	7-alpha-hydroxy-3-oxo-4-cholestenoate (7-hoca) levels
GCST90199805	Octadecanedioate levels
GCST90199806	Tetradecanedioate (C14-DC) levels
GCST90199807	Hexadecanedioate (C16-DC) levels
GCST90199808	Glycerophosphoethanolamine levels
GCST90199809	Taurolithocholate 3-sulfate levels
GCST90199810	1-palmitoyl-GPI (16:0) levels
GCST90199811	Glycolithocholate sulfate levels
GCST90199812	3-(3-hydroxyphenyl)propionate levels
GCST90199813	Deoxycarnitine levels
GCST90199814	Alpha-hydroxycaproate levels
GCST90199815	1-ribosyl-imidazoleacetate levels
GCST90199816	3,4-dihydroxybutyrate levels
GCST90199817	Indoleacetylglutamine levels
GCST90199818	Mannitol/sorbitol levels
GCST90199819	Tryptophan betaine levels
GCST90199820	Dihomo-linolenate (20:3n3 or n6) levels
GCST90199821	1-linoleoyl-GPI (18:2) levels
GCST90199822	1-oleoyl-GPI (18:1) levels
GCST90199823	O-cresol sulfate levels
GCST90199824	4-vinylphenol sulfate levels
GCST90199825	Pyrraline levels
GCST90199826	N6-acetyllysine levels
GCST90199827	Thymol sulfate levels
GCST90199828	N-acetylserine levels
GCST90199829	3-methyladipate levels
GCST90199830	4-ethylphenylsulfate levels
GCST90199831	1-stearoyl-2-oleoyl-GPE (18:0/18:1) levels
GCST90199832	Dimethylarginine (sdma + adma) levels
GCST90199833	Hexanoylglutamine levels
GCST90199834	Gamma-glutamylalanine levels
GCST90199835	5alpha-androstan-3beta,17beta-diol disulfate levels
GCST90199836	N-methylproline levels
GCST90199837	Carotenoid levels (cryptoxanthin)
GCST90199838	5alpha-pregnan-3beta,20alpha-diol disulfate levels
GCST90199839	Taurocholenate sulfate levels
GCST90199840	Pregnenediol disulfate (C21H34O8S2) levels
GCST90199841	Glycocholenate sulfate levels
GCST90199842	Androstenediol (3beta,17beta) disulfate (1) levels
GCST90199843	Chiro-inositol levels
GCST90199844	1-palmitoyl-2-linoleoyl-GPE (16:0/18:2) levels
GCST90199845	Sphinganine-1-phosphate levels
GCST90199846	Glycosyl-N-stearoyl-sphingosine (d18:1/18:0) levels
GCST90199847	4-allylphenol sulfate levels
GCST90199848	Succinylcarnitine levels
GCST90199849	21-hydroxypregnenolone disulfate levels
GCST90199850	5alpha-androstan-3alpha,17alpha-diol monosulfate levels
GCST90199851	Androstenediol (3beta,17beta) disulfate (2) levels
GCST90199852	5alpha-androstan-3beta,17alpha-diol disulfate levels
GCST90199853	5alpha-pregnan-3beta,20beta-diol monosulfate (1) levels
GCST90199854	5alpha-pregnan-3beta,20alpha-diol monosulfate (2) levels
GCST90199855	5alpha-androstan-3beta,17beta-diol monosulfate (2) levels
GCST90199856	Androstenediol (3alpha, 17alpha) monosulfate (3) levels
GCST90199857	5alpha-pregnan-diol disulfate levels
GCST90199858	5alpha-androstan-3alpha,17beta-diol monosulfate (1) levels
GCST90199859	5alpha-androstan-3alpha,17beta-diol disulfate levels
GCST90199860	Andro steroid monosulfate C19H28O6S (1) levels
GCST90199861	Pregnenediol sulfate (C21H34O5S) levels
GCST90199862	4-hydroxycoumarin levels
GCST90199863	16a-hydroxy DHEA 3-sulfate levels
GCST90199864	Gamma-CEHC levels
GCST90199865	2-hydroxyglutarate levels
GCST90199866	N-acetyl-beta-alanine levels
GCST90199867	Tridecenedioate (C13:1-DC) levels
GCST90199868	N-acetyl-3-methylhistidine levels
GCST90199869	2-hydroxyhippurate levels
GCST90199870	4-cholesten-3-one levels
GCST90199871	Androstenediol (3beta,17beta) monosulfate (2) levels
GCST90199872	Androstenediol (3beta,17beta) monosulfate (1) levels
GCST90199873	Pregnenolone sulfate levels
GCST90199874	S-methylmethionine levels
GCST90199875	13-HODE + 9-HODE levels
GCST90199876	Palmitoyl sphingomyelin (d18:1/16:0) levels
GCST90199877	Indole-3-carboxylate levels
GCST90199878	Sphingomyelin (d18:1/18:1, d18:2/18:0) levels
GCST90199879	Ergothioneine levels
GCST90199880	Cis-4-decenoylcarnitine (C10:1) levels
GCST90199881	5-(galactosylhydroxy)-L-lysine levels
GCST90199882	2s,3R-dihydroxybutyrate levels
GCST90199883	Cysteinylglycine disulfide levels
GCST90199884	2,3-dihydroxyisovalerate levels
GCST90199885	Alpha-ketoglutaramate levels
GCST90199886	3-methylglutaconate levels
GCST90199887	(16 or 17)-methylstearate (a19:0 or i19:0) levels
GCST90199888	Cinnamoylglycine levels
GCST90199889	2R,3R-dihydroxybutyrate levels
GCST90199890	4-hydroxyglutamate levels
GCST90199891	S-methylcysteine levels
GCST90199892	Isoursodeoxycholate levels
GCST90199893	Cis-4-decenoate (10:1n6) levels
GCST90199894	4-oxo-retinoic acid levels
GCST90199895	1-lignoceroyl-GPC (24:0) levels
GCST90199896	Sulfate levels
GCST90199897	4-hydroxy-2-oxoglutaric acid levels
GCST90199898	Glycoursodeoxycholate levels
GCST90199899	1-(1-enyl-palmitoyl)-GPC (p-16:0) levels
GCST90199900	Argininate levels
GCST90199901	1-methyl-5-imidazoleacetate levels
GCST90199902	Hydantoin-5-propionate levels
GCST90199903	2-oxoarginine levels
GCST90199904	Pantoate levels
GCST90199905	Formiminoglutamate levels
GCST90199906	1-(1-enyl-palmitoyl)-GPE (p-16:0) levels
GCST90199907	S-methylcysteine sulfoxide levels
GCST90199908	2-o-methylascorbic acid levels
GCST90199909	Eicosanedioate (C20-DC) levels
GCST90199910	1-(1-enyl-stearoyl)-GPE (p-18:0) levels
GCST90199911	Beta-citrylglutamate levels
GCST90199912	N-oleoyltaurine levels
GCST90199913	Docosadioate (C22-DC) levels
GCST90199914	Oleoyl-linoleoyl-glycerol (18:1/18:2) [2] levels
GCST90199915	Imidazole propionate levels
GCST90199916	Carnitine C18:2 levels
GCST90199917	Pregnanediol-3-glucuronide levels
GCST90199918	Carboxyethyl-gaba levels
GCST90199919	Alliin levels
GCST90199920	Trimethylamine n-oxide levels
GCST90199921	Dihydroferulate levels
GCST90199922	Prolylglycine levels
GCST90199923	N-palmitoylglycine levels
GCST90199924	N-methyltaurine levels
GCST90199925	Succinimide levels
GCST90199926	N-acetylcarnosine levels
GCST90199927	Histidine betaine (hercynine) levels
GCST90199928	2-stearoyl-GPE (18:0) levels
GCST90199929	Margaroylcarnitine (C17) levels
GCST90199930	(R)-3-hydroxybutyrylcarnitine levels
GCST90199931	Lanthionine levels
GCST90199932	Mannonate levels
GCST90199933	3b-hydroxy-5-cholenoic acid levels
GCST90199934	2-hydroxydecanoate levels
GCST90199935	Glycohyocholate levels
GCST90199936	3-methyl catechol sulfate (2) levels
GCST90199937	2-aminooctanoate levels
GCST90199938	3-methyl catechol sulfate (1) levels
GCST90199939	4-methylcatechol sulfate levels
GCST90199940	Guaiacol sulfate levels
GCST90199941	Gamma-CEHC glucuronide levels
GCST90199942	Dimethyl sulfone levels
GCST90199943	2-piperidinone levels
GCST90199944	Indolin-2-one levels
GCST90199945	Sphingomyelin (d18:1/14:0, d16:1/16:0) levels
GCST90199946	3-acetylphenol sulfate levels
GCST90199947	Sphingomyelin (d18:2/16:0, d18:1/16:1) levels
GCST90199948	S-allylcysteine levels
GCST90199949	6-oxopiperidine-2-carboxylate levels
GCST90199950	2-aminophenol sulfate levels
GCST90199951	N-acetylalliin levels
GCST90199952	2-aminoheptanoate levels
GCST90199953	3-methoxytyramine sulfate levels
GCST90199954	N2,N5-diacetylornithine levels
GCST90199955	Ferulic acid 4-sulfate levels
GCST90199956	1H-indole-7-acetic acid levels
GCST90199957	3-(3-hydroxyphenyl)propionate sulfate levels
GCST90199958	1-linolenoyl-GPC (18:3) levels
GCST90199959	O-sulfo-l-tyrosine levels
GCST90199960	N-formylanthranilic acid levels
GCST90199961	Methionine sulfone levels
GCST90199962	Acisoga levels
GCST90199963	17alpha-hydroxypregnanolone glucuronide levels
GCST90199964	Etiocholanolone glucuronide levels
GCST90199965	Fructosyllysine levels
GCST90199966	1-(1-enyl-oleoyl)-GPE (p-18:1) levels
GCST90199967	N-acetyltaurine levels
GCST90199968	1-palmitoyl-GPG (16:0) levels
GCST90199969	1-oleoyl-GPG (18:1) levels
GCST90199970	Octadecenedioylcarnitine (C18:1-DC) levels
GCST90199971	3-methylglutarylcarnitine (2) levels
GCST90199972	Sphingomyelin (d18:1/24:1, d18:2/24:0) levels
GCST90199973	Methyl glucopyranoside (alpha + beta) levels
GCST90199974	9-hydroxystearate levels
GCST90199975	Sphingomyelin (d18:2/14:0, d18:1/14:1) levels
GCST90199976	1-dihomo-linolenylglycerol (20:3) levels
GCST90199977	4-hydroxychlorothalonil levels
GCST90199978	Vanillactate levels
GCST90199979	Carnitine C14:1 levels
GCST90199980	N-formylphenylalanine levels
GCST90199981	2-acetamidophenol sulfate levels
GCST90199982	4-vinylguaiacol sulfate levels
GCST90199983	5alpha-androstan-3alpha,17beta-diol monosulfate (2) levels
GCST90199984	Vanillic alcohol sulfate levels
GCST90199985	Methyl-4-hydroxybenzoate sulfate levels
GCST90199986	Eugenol sulfate levels
GCST90199987	2-methoxyresorcinol sulfate levels
GCST90199988	Tyramine O-sulfate levels
GCST90199989	4-methylguaiacol sulfate levels
GCST90199990	3-hydroxypyridine sulfate levels
GCST90199991	Arabonate/xylonate levels
GCST90199992	Octadecanedioylcarnitine (C18-DC) levels
GCST90199993	Phenylacetylcarnitine levels
GCST90199994	Ethylparaben sulfate levels
GCST90199995	Sphingomyelin (d18:1/20:2, d18:2/20:1, d16:1/22:2) levels
GCST90199996	Sphingomyelin (d18:1/20:1, d18:2/20:0) levels
GCST90199997	Behenoyl sphingomyelin (d18:1/22:0) levels
GCST90199998	Propyl 4-hydroxybenzoate sulfate levels
GCST90199999	4-methoxyphenol sulfate levels
GCST90200000	Umbelliferone sulfate levels
GCST90200001	Sphingomyelin (d18:1/20:0, d16:1/22:0) levels
GCST90200002	6-hydroxyindole sulfate levels
GCST90200003	P-cresol glucuronide levels
GCST90200004	N-carbamoylalanine levels
GCST90200005	Citraconate/glutaconate levels
GCST90200006	1,2,3-benzenetriol sulfate (2) levels
GCST90200007	3-methoxycatechol sulfate (2) levels
GCST90200008	C-glycosyltryptophan levels
GCST90200009	3-methoxycatechol sulfate (1) levels
GCST90200010	Sphingomyelin (d18:1/22:1, d18:2/22:0, d16:1/24:1) levels
GCST90200011	Arabitol/xylitol levels
GCST90200012	3-hydroxyhexanoate levels
GCST90200013	Sphingomyelin (d18:1/22:2, d18:2/22:1, d16:1/24:2) levels
GCST90200014	3beta-hydroxy-5-cholestenoate levels
GCST90200015	N-acetylkynurenine (2) levels
GCST90200016	Dopamine 4-sulfate levels
GCST90200017	Sphingomyelin (d17:1/16:0, d18:1/15:0, d16:1/17:0) levels
GCST90200018	Adipoylcarnitine (C6-DC) levels
GCST90200019	Dopamine 3-o-sulfate levels
GCST90200020	Lignoceroyl sphingomyelin (d18:1/24:0) levels
GCST90200021	N-acetylglucosamine/n-acetylgalactosamine levels
GCST90200022	Glycochenodeoxycholate 3-sulfate levels
GCST90200023	Trans 3,4-methyleneheptanoate levels
GCST90200024	Taurodeoxycholic acid 3-sulfate levels
GCST90200025	Phenol glucuronide levels
GCST90200026	Glycodeoxycholate 3-sulfate levels
GCST90200027	4-hydroxyphenylacetoylcarnitine levels
GCST90200028	1-stearoyl-2-oleoyl-gpc (18:0/18:1) levels
GCST90200029	Linoleoyl ethanolamide levels
GCST90200030	1,2-dilinoleoyl-GPC (18:2/18:2) levels
GCST90200031	Nonanoylcarnitine (C9) levels
GCST90200032	2-hydroxybutyrate/2-hydroxyisobutyrate levels
GCST90200033	Sphingomyelin (d18:2/23:0, d18:1/23:1, d17:1/24:1) levels
GCST90200034	Tricosanoyl sphingomyelin (d18:1/23:0) levels
GCST90200035	Palmitoyl dihydrosphingomyelin (d18:0/16:0) levels
GCST90200036	1-palmitoleoylglycerol (16:1) levels
GCST90200037	1-stearoyl-2-linoleoyl-gpc (18:0/18:2) levels
GCST90200038	1-palmitoyl-2-palmitoleoyl-gpc (16:0/16:1) levels
GCST90200039	1-stearoyl-2-linoleoyl-GPE (18:0/18:2) levels
GCST90200040	Sphingomyelin (d18:2/24:1, d18:1/24:2) levels
GCST90200041	1-palmitoyl-2-stearoyl-gpc (16:0/18:0) levels
GCST90200042	Oleate/vaccenate (18:1) levels
GCST90200043	1-palmitoyl-2-docosahexaenoyl-gpc (16:0/22:6) levels
GCST90200044	1-(1-enyl-stearoyl)-2-oleoyl-GPE (p-18:0/18:1) levels
GCST90200045	1-stearoyl-2-arachidonoyl-GPE (18:0/20:4) levels
GCST90200046	1-stearoyl-2-docosahexaenoyl-gpc (18:0/22:6) levels
GCST90200047	Sphingomyelin (d18:1/17:0, d17:1/18:0, d19:1/16:0) levels
GCST90200048	1-(1-enyl-palmitoyl)-2-arachidonoyl-GPE (p-16:0/20:4) levels
GCST90200049	Myristoyl dihydrosphingomyelin (d18:0/14:0) levels
GCST90200050	5-hydroxyindole sulfate levels
GCST90200051	1-palmitoyl-2-dihomo-linolenoyl-GPC (16:0/20:3n3 or 6) levels
GCST90200052	1-(1-enyl-palmitoyl)-2-arachidonoyl-gpc (p-16:0/20:4) levels
GCST90200053	Sphingomyelin (d18:1/21:0, d17:1/22:0, d16:1/23:0) levels
GCST90200054	1-palmitoyl-2-arachidonoyl-GPE (16:0/20:4) levels
GCST90200055	Lactosyl-N-palmitoyl-sphingosine (d18:1/16:0) levels
GCST90200056	Sphingomyelin (d18:0/18:0, d19:0/17:0) levels
GCST90200057	1-(1-enyl-palmitoyl)-2-oleoyl-gpc (p-16:0/18:1) levels
GCST90200058	1-(1-enyl-stearoyl)-2-arachidonoyl-GPE (p-18:0/20:4) levels
GCST90200059	Behenoyl dihydrosphingomyelin (d18:0/22:0) levels
GCST90200060	1-(1-enyl-palmitoyl)-2-linoleoyl-GPC (p-16:0/18:2) levels
GCST90200061	1-(1-enyl-palmitoyl)-2-oleoyl-GPE (p-16:0/18:1) levels
GCST90200062	1-palmitoyl-2-arachidonoyl-GPI (16:0/20:4) levels
GCST90200063	1-palmitoyl-2-docosahexaenoyl-GPE (16:0/22:6) levels
GCST90200064	N-palmitoyl-sphinganine (d18:0/16:0) levels
GCST90200065	1-stearoyl-2-docosahexaenoyl-GPE (18:0/22:6) levels
GCST90200066	Gamma-tocopherol/beta-tocopherol levels
GCST90200067	1-stearoyl-2-linoleoyl-GPI (18:0/18:2) levels
GCST90200068	1,2-dilinoleoyl-GPE (18:2/18:2) levels
GCST90200069	Phenylacetylglutamate levels
GCST90200070	1-(1-enyl-palmitoyl)-2-palmitoleoyl-GPC (P-16:0/16:1) levels
GCST90200071	Palmitoylcholine levels
GCST90200072	Thioproline levels
GCST90200073	1-linoleoyl-2-arachidonoyl-GPC (18:2/20:4n6) levels
GCST90200074	1-linoleoyl-GPG (18:2) levels
GCST90200075	1-(1-enyl-palmitoyl)-2-linoleoyl-GPE (p-16:0/18:2) levels
GCST90200076	1-(1-enyl-stearoyl)-2-linoleoyl-GPE (p-18:0/18:2) levels
GCST90200077	1-stearoyl-2-oleoyl-GPI (18:0/18:1) levels
GCST90200078	1-myristoyl-2-arachidonoyl-GPC (14:0/20:4) levels
GCST90200079	1-oleoyl-2-arachidonoyl-GPE (18:1/20:4) levels
GCST90200080	1-palmitoyl-2-oleoyl-GPI (16:0/18:1) levels
GCST90200081	1-oleoyl-2-docosahexaenoyl-GPC (18:1/22:6) levels
GCST90200082	1-oleoyl-2-linoleoyl-GPE (18:1/18:2) levels
GCST90200083	1-(1-enyl-palmitoyl)-2-palmitoyl-GPC (P-16:0/16:0) levels
GCST90200084	Oleoylcholine levels
GCST90200085	Glycosyl-N-palmitoyl-sphingosine (d18:1/16:0) levels
GCST90200086	Arachidonoylcholine levels
GCST90200087	2-methylserine levels
GCST90200088	(S)-3-hydroxybutyrylcarnitine levels
GCST90200089	Methylsuccinoylcarnitine levels
GCST90200090	Dihomo-linolenoyl-choline levels
GCST90200091	Docosahexaenoylcholine levels
GCST90200092	Glycocholate glucuronide (1) levels
GCST90200093	Caffeic acid sulfate levels
GCST90200094	Ascorbic acid 2-sulfate levels
GCST90200095	1-linoleoyl-2-linolenoyl-GPC (18:2/18:3) levels
GCST90200096	Catechol glucuronide levels
GCST90200097	Furaneol sulfate levels
GCST90200098	Ceramide (d18:1/24:1) levels
GCST90200099	N-oleoylserine levels
GCST90200100	Perfluorooctanesulfonate (PFOS) levels
GCST90200101	Pimeloylcarnitine/3-methyladipoylcarnitine (C7-DC) levels
GCST90200102	1-palmitoleoyl-2-linolenoyl-GPC (16:1/18:3) levels
GCST90200103	Linoleoyl-arachidonoyl-glycerol (18:2/20:4) [1] levels
GCST90200104	Hexadecadienoate (16:2n6) levels
GCST90200105	Glycosyl-N-behenoyl-sphingadienine (d18:2/22:0) levels
GCST90200106	4-hydroxyphenylacetylglutamine levels
GCST90200107	Gamma-glutamyl-alpha-lysine levels
GCST90200108	N-palmitoyl-sphingadienine (d18:2/16:0) levels
GCST90200109	Linoleoyl-arachidonoyl-glycerol (18:2/20:4) [2] levels
GCST90200110	Palmitoleoylcarnitine (C16:1) levels
GCST90200111	N-stearoyl-sphingadienine (d18:2/18:0) levels
GCST90200112	2,3-dihydroxy-2-methylbutyrate levels
GCST90200113	Stearoylcholine levels
GCST90200114	Glycosyl-N-tricosanoyl-sphingadienine (d18:2/23:0) levels
GCST90200115	N-palmitoyl-heptadecasphingosine (d17:1/16:0) levels
GCST90200116	Ceramide (d18:1/14:0, d16:1/16:0) levels
GCST90200117	Glycosyl-N-(2-hydroxynervonoyl)-sphingosine (d18:1/24:1(2OH)) levels
GCST90200118	Glycosyl ceramide (d18:2/24:1, d18:1/24:2) levels
GCST90200119	Glycosyl ceramide (d18:1/23:1, d17:1/24:1) levels
GCST90200120	Sphingadienine levels
GCST90200121	Ceramide (d18:1/17:0, d17:1/18:0) levels
GCST90200122	Nisinate (24:6n3) levels
GCST90200123	Sphingomyelin (d18:0/20:0, d16:0/22:0) levels
GCST90200124	Sphingomyelin (d18:2/24:2) levels
GCST90200125	Sphingomyelin (d17:2/16:0, d18:2/15:0) levels
GCST90200126	Sphingomyelin (d18:2/23:1) levels
GCST90200127	Behenoylcarnitine (C22) levels
GCST90200128	Sphingomyelin (d18:2/18:1) levels
GCST90200129	Sphingomyelin (d18:2/21:0, d16:2/23:0) levels
GCST90200130	Linoleoylcholine levels
GCST90200131	Sphingomyelin (d18:1/19:0, d19:1/18:0) levels
GCST90200132	Linolenoylcarnitine (C18:3) levels
GCST90200133	Heneicosapentaenoate (21:5n3) levels
GCST90200134	Sphingomyelin (d18:1/25:0, d19:0/24:1, d20:1/23:0, d19:1/24:0) levels
GCST90200135	Arachidoylcarnitine (C20) levels
GCST90200136	Cerotoylcarnitine (C26) levels
GCST90200137	Lignoceroylcarnitine (C24) levels
GCST90200138	Docosatrienoate (22:3n6) levels
GCST90200139	Dihomo-linolenoylcarnitine (C20:3n3 or 6) levels
GCST90200140	Carotene diol (2) levels
GCST90200141	Ethyl alpha-glucopyranoside levels
GCST90200142	Carotene diol (1) levels
GCST90200143	Nervonoylcarnitine (C24:1) levels
GCST90200144	Dihomo-linoleoylcarnitine (C20:2) levels
GCST90200145	Glycosyl ceramide (d18:1/20:0, d16:1/22:0) levels
GCST90200146	Docosahexaenoylcarnitine (C22:6) levels
GCST90200147	N,N,N-trimethyl-5-aminovalerate levels
GCST90200148	Eicosenoylcarnitine (C20:1) levels
GCST90200149	Ximenoylcarnitine (C26:1) levels
GCST90200150	Arachidonoylcarnitine (C20:4) levels
GCST90200151	5-dodecenoylcarnitine (C12:1) levels
GCST90200152	2-butenoylglycine levels
GCST90200153	(N(1) + N(8))-acetylspermidine levels
GCST90200154	Hydroxy-cmpf levels
GCST90200155	2-furoylcarnitine levels
GCST90200156	Cortolone glucuronide (1) levels
GCST90200157	Carotene diol (3) levels
GCST90200158	3-hydroxyoleoylcarnitine levels
GCST90200159	Dodecenedioate (C12:1-DC) levels
GCST90200160	Trans-2-hexenoylglycine levels
GCST90200161	2-hydroxyarachidate levels
GCST90200162	3-hydroxyphenylacetoylglutamine levels
GCST90200163	Heptenedioate (C7:1-DC) levels
GCST90200164	Hexadecenedioate (C16:1-DC) levels
GCST90200165	Octadecenedioate (C18:1-DC) levels
GCST90200166	Dihydroferulic acid sulfate levels
GCST90200167	Glutamine conjugate of C7H12O2 levels
GCST90200168	Hydroxyasparagine levels
GCST90200169	Sphingomyelin (d17:1/14:0, d16:1/15:0) levels
GCST90200170	Octadecadienedioate (C18:2-DC) levels
GCST90200171	Perfluorooctanoate (PFOA) levels
GCST90200172	3-carboxy-4-methyl-5-pentyl-2-furanpropionate (3-CMPFP) levels
GCST90200173	Glutamine conjugate of C6H10O2 (2) levels
GCST90200174	3-hydroxybutyroylglycine levels
GCST90200175	Glycine conjugate of C10H14O2 (1) levels
GCST90200176	Glutamine conjugate of C6H10O2 (1) levels
GCST90200177	N-methylhydroxyproline levels
GCST90200178	Glucuronide of C10H18O2 (7) levels
GCST90200179	Glyco-beta-muricholate levels
GCST90200180	Glucuronide of C12H22O4 (1) levels
GCST90200181	N,n,n-trimethyl-alanylproline betaine (tmap) levels
GCST90200182	Glycine conjugate of C10H12O2 levels
GCST90200183	N-acetyl-2-aminooctanoate levels
GCST90200184	3-formylindole levels
GCST90200185	Gamma-glutamylcitrulline levels
GCST90200186	8-methoxykynurenate levels
GCST90200187	Tetradecadienoate (14:2) levels
GCST90200188	3-amino-2-piperidone levels
GCST90200189	Glucuronide of piperine metabolite C17H21NO3 (3) levels
GCST90200190	Dodecadienoate (12:2) levels
GCST90200191	N-lactoyl tyrosine levels
GCST90200192	N,N-dimethylalanine levels
GCST90200193	Ethyl beta-glucopyranoside levels
GCST90200194	N-lactoyl phenylalanine levels
GCST90200195	N-acetyl-isoputreanine levels
GCST90200196	2,2'-Methylenebis(6-tert-butyl-p-cresol) levels
GCST90200197	N-lactoyl isoleucine levels
GCST90200198	2-hydroxysebacate levels
GCST90200199	Ascorbic acid 3-sulfate levels
GCST90200200	N-lactoyl valine levels
GCST90200201	6-bromotryptophan levels
GCST90200202	Delta-CEHC levels
GCST90200203	Indoleacetoylcarnitine levels
GCST90200204	N-acetyl leucine levels
GCST90200205	3-indoleglyoxylic acid levels
GCST90200206	Sulfate of piperine metabolite C18H21NO3 (1) levels
GCST90200207	Methyl vanillate sulfate levels
GCST90200208	Glucuronide of piperine metabolite C17H21NO3 (4) levels
GCST90200209	Sulfate of piperine metabolite C16H19NO3 (3) levels
GCST90200210	Sulfate of piperine metabolite C16H19NO3 (2) levels
GCST90200211	3-hydroxypyridine glucuronide levels
GCST90200212	Glucuronide of piperine metabolite C17H21NO3 (5) levels
GCST90200213	2-naphthol sulfate levels
GCST90200214	11beta-hydroxyandrosterone glucuronide levels
GCST90200215	4-ethylcatechol sulfate levels
GCST90200216	Sulfate of piperine metabolite C18H21NO3 (3) levels
GCST90200217	(2,4 or 2,5)-dimethylphenol sulfate levels
GCST90200218	11beta-hydroxyetiocholanolone glucuronide levels
GCST90200219	Cholic acid glucuronide levels
GCST90200220	4-allylcatechol sulfate levels
GCST90200221	Glycoursodeoxycholic acid sulfate (1) levels
GCST90200222	Dihydrocaffeate sulfate (2) levels
GCST90200223	4-methylhexanoylglutamine levels
GCST90200224	2-ketocaprylate levels
GCST90200225	3-hydroxy-2-methylpyridine sulfate levels
GCST90200226	5-hydroxy-2-methylpyridine sulfate levels
GCST90200227	3-ethylcatechol sulfate (2) levels
GCST90200228	3-hydroxyhexanoylcarnitine (1) levels
GCST90200229	2,6-dihydroxybenzoic acid levels
GCST90200230	3-ethylcatechol sulfate (1) levels
GCST90200231	Lithocholate sulfate (1) levels
GCST90200232	4-acetylcatechol sulfate (1) levels
GCST90200233	2,3-dihydroxy-5-methylthio-4-pentenoate (dmtpa) levels
GCST90200234	Picolinoylglycine levels
GCST90200235	Succinoyltaurine levels
GCST90200236	Undecenoylcarnitine (C11:1) levels
GCST90200237	Palmitoyl-sphingosine-phosphoethanolamine (d18:1/16:0) levels
GCST90200238	Pregnenetriol disulfate levels
GCST90200239	Tetradecadienedioate (C14:2-DC) levels
GCST90200240	Hydroxy-N6,N6,N6-trimethyllysine levels
GCST90200241	Pregnenetriol sulfate levels
GCST90200242	Taurochenodeoxycholic acid 3-sulfate levels
GCST90200243	Hydroxypalmitoyl sphingomyelin (d18:1/16:0(OH)) levels
GCST90200244	5-hydroxymethyl-2-furoylcarnitine levels
GCST90200245	Eicosenedioate (C20:1-DC) levels
GCST90200246	3-hydroxydecanoylcarnitine levels
GCST90200247	Levulinoylcarnitine levels
GCST90200248	Cis 3,4-methyleneheptanoate levels
GCST90200249	Branched-chain, straight-chain, or cyclopropyl 12:1 fatty acid levels
GCST90200250	Deoxycholic acid 12-sulfate levels
GCST90200251	Branched-chain, straight-chain, or cyclopropyl 10:1 fatty acid (1) levels
GCST90200252	3,5-dichloro-2,6-dihydroxybenzoic acid levels
GCST90200253	Vanillic acid glycine levels
GCST90200254	(S)-a-amino-omega-caprolactam levels
GCST90200255	3-bromo-5-chloro-2,6-dihydroxybenzoic acid levels
GCST90200256	Dibutyl sulfosuccinate levels
GCST90200257	Metabolonic lactone sulfate levels
GCST90200258	2-hydroxy-4-(methylthio)butanoic acid levels
GCST90200259	Pentose acid levels
GCST90200260	Branched chain 14:0 dicarboxylic acid levels
GCST90200261	S-carboxyethylcysteine levels
GCST90200262	N-succinyl-phenylalanine levels
GCST90200263	(2 or 3)-decenoate (10:1n7 or n8) levels
GCST90200264	Bilirubin degradation product, C17H20N2O5 (2) levels
GCST90200265	Bilirubin degradation product, C16H18N2O5 (4) levels
GCST90200266	Cis-3,4-methyleneheptanoylcarnitine levels
GCST90200267	Tetrahydrocortisol glucuronide levels
GCST90200268	N-acetyl-2-aminoadipate levels
GCST90200269	Bilirubin degradation product, C17H20N2O5 (1) levels
GCST90200270	2-methoxyhydroquinone sulfate (1) levels
GCST90200271	Bilirubin degradation product, C16H18N2O5 (3) levels
GCST90200272	3-hydroxyoctanoylcarnitine (1) levels
GCST90200273	2-methoxyhydroquinone sulfate (2) levels
GCST90200274	Cis-3,4-methyleneheptanoylglycine levels
GCST90200275	Bilirubin degradation product, C16H18N2O5 (2) levels
GCST90200276	2,4-di-tert-butylphenol levels
GCST90200277	Bilirubin degradation product, C16H18N2O5 (1) levels
GCST90200278	3-hydroxyoctanoylcarnitine (2) levels
GCST90200279	Pantothenate levels
GCST90200280	5-oxoproline levels
GCST90200281	Phosphoethanolamine levels
GCST90200282	Picolinate levels
GCST90200283	3-ureidopropionate levels
GCST90200284	Erucate (22:1n9) levels
GCST90200285	Xanthine levels
GCST90200286	Allantoin levels
GCST90200287	N-acetylvaline levels
GCST90200288	N-acetylleucine levels
GCST90200289	N-acetylmethionine levels
GCST90200290	Glycerate levels
GCST90200291	Sarcosine levels
GCST90200292	Trans-4-hydroxyproline levels
GCST90200293	Thyroxine levels
GCST90200294	Pipecolate levels
GCST90200295	Gamma-glutamyltyrosine levels
GCST90200296	Methyl indole-3-acetate levels
GCST90200297	Ursodeoxycholate levels
GCST90200298	3-hydroxy-3-methylglutarate levels
GCST90200299	Oleoyl ethanolamide levels
GCST90200300	4-hydroxyphenylpyruvate levels
GCST90200301	Gamma-glutamylglutamine levels
GCST90200302	Alpha-tocopherol levels
GCST90200303	N-acetyl-L-alanine levels
GCST90200304	Citrate levels
GCST90200305	2-aminobutyrate levels
GCST90200306	Butyrate/isobutyrate (4:0) levels
GCST90200307	Urate levels
GCST90200308	3-hydroxyisobutyrate levels
GCST90200309	Vanillylmandelate (VMA) levels
GCST90200310	3-aminoisobutyrate levels
GCST90200311	4-acetamidobutanoate levels
GCST90200312	2-hydroxystearate levels
GCST90200313	N1-methyladenosine levels
GCST90200314	N-acetylneuraminate levels
GCST90200315	Gamma-glutamylhistidine levels
GCST90200316	N-acetylglucosaminylasparagine levels
GCST90200317	Homovanillate (hva) levels
GCST90200318	Acetoacetate levels
GCST90200319	Cys-gly, oxidized levels
GCST90200320	Dihomo-linoleate (20:2n6) levels
GCST90200321	Cholate levels
GCST90200322	Beta-hydroxyisovalerate levels
GCST90200323	Creatine levels
GCST90200324	Anthranilate levels
GCST90200325	Glycerol levels
GCST90200326	Gamma-glutamylleucine levels
GCST90200327	Choline levels
GCST90200328	3-methoxytyrosine levels
GCST90200329	3-phosphoglycerate levels
GCST90200330	1-palmitoyl-2-linoleoyl-gpc (16:0/18:2) levels
GCST90200331	1-palmitoyl-2-oleoyl-GPE (16:0/18:1) levels
GCST90200332	1-palmitoyl-2-linoleoyl-GPI (16:0/18:2) levels
GCST90200333	Taurocholic acid levels
GCST90200334	Taurodeoxycholate levels
GCST90200335	Stearoyl sphingomyelin (d18:1/18:0) levels
GCST90200336	Ceramide (d18:1/16:0) levels
GCST90200337	Taurochenodeoxycholate levels
GCST90200338	4-hydroxyphenylacetate levels
GCST90200339	5,6-dihydrothymine levels
GCST90200340	1-palmitoyl-2-oleoyl-gpc (16:0/18:1) levels
GCST90200341	N-stearoyl-sphingosine (d18:1/18:0) levels
GCST90200342	Glycochenodeoxycholate levels
GCST90200343	N-formylmethionine levels
GCST90200344	N6,n6,n6-trimethyllysine levels
GCST90200345	S-adenosylhomocysteine (SAH) levels
GCST90200346	4-acetaminophen sulfate levels
GCST90200347	2-hydroxyhippurate (salicylurate) levels
GCST90200348	Quinolinate levels
GCST90200349	Eicosapentaenoate (EPA; 20:5n3) levels
GCST90200350	Laurate (12:0) levels
GCST90200351	N-acetylputrescine levels
GCST90200352	Methylsuccinate levels
GCST90200353	9,10-DiHOME levels
GCST90200354	Linoleate (18:2n6) levels
GCST90200355	Adenosine 5'-diphosphate (ADP) levels
GCST90200356	Adenosine 5'-monophosphate (AMP) levels
GCST90200357	Adenosine 3',5'-cyclic monophosphate (camp) levels
GCST90200358	Arachidonate (20:4n6) levels
GCST90200359	5-methylthioadenosine (mta) levels
GCST90200360	Cortisone levels
GCST90200361	Beta-alanine levels
GCST90200362	Succinate levels
GCST90200363	Phosphocholine levels
GCST90200364	Cysteinylglycine levels
GCST90200365	Phenylpyruvate levels
GCST90200366	Creatinine levels
GCST90200367	3-Hydroxybutyrate levels
GCST90200368	Cholesterol levels
GCST90200369	2-hydroxyphenylacetate levels
GCST90200370	Aspartate levels
GCST90200371	3-(4-hydroxyphenyl)lactate levels
GCST90200372	Arginine levels
GCST90200373	Gluconate levels
GCST90200374	Sphinganine levels
GCST90200375	Gamma-glutamylglutamate levels
GCST90200376	Flavin adenine dinucleotide (FAD) levels
GCST90200377	Histidine levels
GCST90200378	Cortisol levels (plasma)
GCST90200379	Hypotaurine levels
GCST90200380	Glutarate (C5-DC) levels
GCST90200381	S-1-pyrroline-5-carboxylate levels
GCST90200382	Cystine levels
GCST90200383	Cystathionine levels
GCST90200384	Guanidinoacetate levels
GCST90200385	Sphingosine levels
GCST90200386	Deoxycholate levels
GCST90200387	Glycocholate levels
GCST90200388	Palmitoleate (16:1n7) levels
GCST90200389	Leucine levels
GCST90200390	Stearate (18:0) levels
GCST90200391	Methionine levels
GCST90200392	Orotate levels
GCST90200393	Phosphate levels (UKB data field 30810)
GCST90200394	Inosine levels
GCST90200395	Inosine 5'-monophosphate (IMP) levels
GCST90200396	Phenylalanine levels
GCST90200397	Palmitate (16:0) levels
GCST90200398	Malate levels
GCST90200399	Isoleucine levels
GCST90200400	Nicotinamide levels
GCST90200401	Myo-inositol levels
GCST90200402	Lysine levels
GCST90200403	Citrulline levels
GCST90200404	Ornithine levels
GCST90200405	Retinol (Vitamin A) levels
GCST90200406	1-methylnicotinamide levels
GCST90200407	Uridine levels
GCST90200408	Plasma lactate levels
GCST90200409	Pristanate levels
GCST90200410	Phytanate levels
GCST90200411	Plasma free proline levels
GCST90200412	Glutamate levels
GCST90200413	2'-deoxyuridine levels
GCST90200414	Myristate (14:0) levels
GCST90200415	Serine levels
GCST90200416	Trans-urocanate levels
GCST90200417	Urea levels
GCST90200418	Pyridoxal levels
GCST90200419	Glutamine levels
GCST90200420	Taurine levels
GCST90200421	Salicylate levels
GCST90200422	Serotonin levels
GCST90200423	Spermidine levels
GCST90200424	Dimethylglycine levels
GCST90200425	Betaine levels
GCST90200426	Xylose levels
GCST90200427	Tyrosine levels
GCST90200428	Caprate (10:0) levels
GCST90200429	Cytidine levels
GCST90200430	Pyruvate levels
GCST90200431	Alanine levels
GCST90200432	Threonine levels
GCST90200433	Cytosine levels
GCST90200434	12,13-DiHOME levels
GCST90200435	Mannose levels
GCST90200436	Caffeine levels
GCST90200437	Fructose levels
GCST90200438	Alpha-ketobutyrate levels
GCST90200439	Cysteine levels
GCST90200440	Blood sugar levels
GCST90200441	Tryptophan levels
GCST90200442	Valine levels
GCST90200443	Pseudouridine levels
GCST90200444	Dihydroorotate levels
GCST90200445	Caprylate (8:0) levels
GCST90200446	Arachidate (20:0) levels
GCST90200447	Maltose levels in coronary artery disease
GCST90200448	N-stearoyl-sphinganine (d18:0/18:0) levels
GCST90200449	Sucrose levels
GCST90200450	Caproate (6:0) levels
GCST90200451	Nonadecanoate (19:0) levels
GCST90200452	Plasma free asparagine levels
GCST90200453	X-07765 levels
GCST90200454	Kynurenate levels
GCST90200455	Alpha-ketoglutarate levels
GCST90200456	X-11308 levels
GCST90200457	Pentadecanoate (15:0) levels
GCST90200458	X-11315 levels
GCST90200459	Margarate (17:0) levels
GCST90200460	X-11372 levels
GCST90200461	X-10458 levels
GCST90200462	X-11299 levels
GCST90200463	X-11478 levels
GCST90200464	X-11849 levels
GCST90200465	X-11787 levels
GCST90200466	X-11632 levels
GCST90200467	X-11852 levels
GCST90200468	X-11847 levels
GCST90200469	X-11483 levels
GCST90200470	X-11470 levels
GCST90200471	X-11381 levels
GCST90200472	X-11850 levels
GCST90200473	X-11795 levels
GCST90200474	X-11444 levels
GCST90200475	X-11858 levels
GCST90200476	X-11843 levels
GCST90200477	X-12127 levels
GCST90200478	X-12221 levels
GCST90200479	X-12283 levels
GCST90200480	X-12410 levels
GCST90200481	X-12104 levels
GCST90200482	X-12193 levels
GCST90200483	X-12216 levels
GCST90200484	X-12306 levels
GCST90200485	X-12100 levels
GCST90200486	X-12261 levels
GCST90200487	X-11880 levels
GCST90200488	X-12117 levels
GCST90200489	X-12407 levels
GCST90200490	X-12101 levels
GCST90200491	X-12026 levels
GCST90200492	X-12411 levels
GCST90200493	X-12013 levels
GCST90200494	X-12007 levels
GCST90200495	X-12462 levels
GCST90200496	X-12714 levels
GCST90200497	X-12740 levels
GCST90200498	X-12730 levels
GCST90200499	X-12701 levels
GCST90200500	X-12816 levels
GCST90200501	X-12731 levels
GCST90200502	X-12707 levels
GCST90200503	X-12729 levels
GCST90200504	X-12830 levels
GCST90200505	X-12818 levels
GCST90200506	X-12812 levels
GCST90200507	X-12822 levels
GCST90200508	X-12738 levels
GCST90200509	X-12544 levels
GCST90200510	X-12680 levels
GCST90200511	X-12906 levels
GCST90200512	X-13684 levels
GCST90200513	X-13507 levels
GCST90200514	X-12851 levels
GCST90200515	X-12849 levels
GCST90200516	X-12847 levels
GCST90200517	X-13553 levels
GCST90200518	X-12839 levels
GCST90200519	X-13729 levels
GCST90200520	X-13007 levels
GCST90200521	X-13844 levels
GCST90200522	X-13728 levels
GCST90200523	X-12844 levels
GCST90200524	X-13695 levels
GCST90200525	X-13723 levels
GCST90200526	X-14056 levels
GCST90200527	X-13866 levels
GCST90200528	X-17146 levels
GCST90200529	X-16397 levels
GCST90200530	X-17335 levels
GCST90200531	X-16964 levels
GCST90200532	X-16935 levels
GCST90200533	X-15486 levels
GCST90200534	X-16580 levels
GCST90200535	X-17325 levels
GCST90200536	X-17328 levels
GCST90200537	X-16087 levels
GCST90200538	X-17010 levels
GCST90200539	X-14939 levels
GCST90200540	X-15461 levels
GCST90200541	X-15523 levels
GCST90200542	X-15728 levels
GCST90200543	X-15503 levels
GCST90200544	X-16124 levels
GCST90200545	X-17438 levels
GCST90200546	X-17354 levels
GCST90200547	X-17654 levels
GCST90200548	X-17676 levels
GCST90200549	X-17367 levels
GCST90200550	X-17357 levels
GCST90200551	X-18886 levels
GCST90200552	X-18887 levels
GCST90200553	X-17653 levels
GCST90200554	X-17346 levels
GCST90200555	X-17690 levels
GCST90200556	X-18345 levels
GCST90200557	X-17685 levels
GCST90200558	X-18888 levels
GCST90200559	X-18901 levels
GCST90200560	X-17351 levels
GCST90200561	X-18779 levels
GCST90200562	X-21286 levels
GCST90200563	X-21355 levels
GCST90200564	X-21319 levels
GCST90200565	X-21258 levels
GCST90200566	X-21364 levels
GCST90200567	X-21353 levels
GCST90200568	X-19438 levels
GCST90200569	X-18913 levels
GCST90200570	X-18921 levels
GCST90200571	X-21339 levels
GCST90200572	X-19299 levels
GCST90200573	X-18935 levels
GCST90200574	X-21310 levels
GCST90200575	X-21283 levels
GCST90200576	X-21285 levels
GCST90200577	X-21312 levels
GCST90200578	X-18922 levels
GCST90200579	X-21442 levels
GCST90200580	X-21796 levels
GCST90200581	X-21441 levels
GCST90200582	X-21752 levels
GCST90200583	X-21807 levels
GCST90200584	X-21736 levels
GCST90200585	X-21829 levels
GCST90200586	X-21471 levels
GCST90200587	X-21733 levels
GCST90200588	X-21742 levels
GCST90200589	X-21821 levels
GCST90200590	X-21470 levels
GCST90200591	X-21383 levels
GCST90200592	X-21607 levels
GCST90200593	X-21834 levels
GCST90200594	X-21467 levels
GCST90200595	X-22776 levels
GCST90200596	X-23655 levels
GCST90200597	X-22834 levels
GCST90200598	X-22771 levels
GCST90200599	X-23639 levels
GCST90200600	X-23648 levels
GCST90200601	X-23654 levels
GCST90200602	X-22520 levels
GCST90200603	X-23641 levels
GCST90200604	X-23276 levels
GCST90200605	X-21845 levels
GCST90200606	X-22509 levels
GCST90200607	X-23644 levels
GCST90200608	X-22162 levels
GCST90200609	X-23587 levels
GCST90200610	X-23593 levels
GCST90200611	X-23636 levels
GCST90200612	X-23678 levels
GCST90200613	X-23680 levels
GCST90200614	X-23780 levels
GCST90200615	X-23974 levels
GCST90200616	X-23659 levels
GCST90200617	X-23665 levels
GCST90200618	X-23782 levels
GCST90200619	X-24295 levels
GCST90200620	X-24243 levels
GCST90200621	X-23739 levels
GCST90200622	X-23997 levels
GCST90200623	X-24241 levels
GCST90200624	X-24328 levels
GCST90200625	X-24456 levels
GCST90200626	X-24418 levels
GCST90200627	X-24344 levels
GCST90200628	X-24556 levels
GCST90200629	X-24337 levels
GCST90200630	X-24546 levels
GCST90200631	X-24306 levels
GCST90200632	X-24307 levels
GCST90200633	X-24334 levels
GCST90200634	X-24518 levels
GCST90200635	X-24494 levels
GCST90200636	X-24544 levels
GCST90200637	X-24531 levels
GCST90200638	X-24811 levels
GCST90200639	X-24757 levels
GCST90200640	X-24978 levels
GCST90200641	X-24970 levels
GCST90200642	X-24795 levels
GCST90200643	X-24951 levels
GCST90200644	X-24728 levels
GCST90200645	X-24565 levels
GCST90200646	X-24801 levels
GCST90200647	X-24736 levels
GCST90200648	X-24585 levels
GCST90200649	X-24588 levels
GCST90200650	X-25109 levels
GCST90200651	X-24947 levels
GCST90200652	X-24949 levels
GCST90200653	X-24812 levels
GCST90200654	X-25217 levels
GCST90200655	X-25828 levels
GCST90200656	X-25371 levels
GCST90200657	X-25419 levels
GCST90200658	X-25265 levels
GCST90200659	X-25172 levels
GCST90200660	X-25957 levels
GCST90200661	X-25422 levels
GCST90200662	X-25790 levels
GCST90200663	X-25420 levels
GCST90200664	X-25810 levels
GCST90200665	X-25433 levels
GCST90200666	X-25343 levels
GCST90200667	X-25271 levels
GCST90200668	X-25520 levels
GCST90200669	X-25519 levels
GCST90200670	X-26111 levels
GCST90200671	X-26109 levels
GCST90200672	X-26054 levels
GCST90200673	Carnitine C4 levels
GCST90200674	Androsterone sulfate levels
GCST90200675	N-acetyltyrosine levels
GCST90200676	N-acetyl-L-glutamine levels
GCST90200677	N-acetylphenylalanine levels
GCST90200678	N-acetylasparagine levels
GCST90200679	N-acetylarginine levels
GCST90200680	5-acetylamino-6-formylamino-3-methyluracil levels
GCST90200681	Orotidine levels
GCST90200682	3-methylcytidine levels
GCST90200683	N-acetylcitrulline levels
GCST90200684	N-acetyl-aspartyl-glutamate (naag) levels
GCST90200685	1-stearoyl-2-arachidonoyl-gpc (18:0/20:4) levels
GCST90200686	Bilirubin (E,E) levels
GCST90200687	Bilirubin (E,Z or Z,E) levels
GCST90200688	Androsterone glucuronide levels
GCST90200689	N6-methyllysine levels
GCST90200690	N-acetyl-1-methylhistidine levels
GCST90200691	N-delta-acetylornithine levels
GCST90200692	1-palmitoyl-2-arachidonoyl-gpc (16:0/20:4n6) levels
GCST90200693	Glycochenodeoxycholate glucuronide (1) levels
GCST90200694	2'-o-methylcytidine levels
GCST90200695	2'-o-methyluridine levels
GCST90200696	N6,N6-dimethyllysine levels
GCST90200697	N2-acetyl,N6,N6-dimethyllysine levels
GCST90200698	N2-acetyl,N6-methyllysine levels
GCST90200699	Deoxycholic acid glucuronide levels
GCST90200700	Decadienedioic acid (C10:2-DC) levels
GCST90200701	Bilirubin degradation product, C17H18N2O4 (1) levels
GCST90200702	Bilirubin degradation product, C17H18N2O4 (2) levels
GCST90200703	Bilirubin degradation product, C17H18N2O4 (3) levels
GCST90200704	Bilirubin (z,z) levels
GCST90200705	Ethylmalonate levels
GCST90200706	Biliverdin levels
GCST90200707	Glycine levels
GCST90200708	X-12112 levels
GCST90200709	X-12798 levels
GCST90200710	X-13431 levels
GCST90200711	X-19141 levels
GCST90200712	Spermidine to 5-methylthioadenosine (MTA) ratio
GCST90200713	Spermidine to ornithine ratio
GCST90200714	Alpha-ketoglutarate to alpha-ketobutyrate ratio
GCST90200715	Alpha-ketoglutarate to glutamate ratio
GCST90200716	Adenosine 5'-diphosphate (ADP) to phosphoethanolamine ratio
GCST90200717	3-phosphoglycerate to adenosine 5'-diphosphate (ADP) ratio
GCST90200718	Alpha-ketoglutarate to succinate ratio
GCST90200719	Adenosine 3',5'-cyclic monophosphate (cAMP) to adenosine 5'-monophosphate (AMP) ratio
GCST90200720	Adenosine 5'-diphosphate (ADP) to pantothenate ratio
GCST90200721	Adenosine 5'-diphosphate (ADP) to phosphate ratio
GCST90200722	S-adenosylhomocysteine (SAH) to leucine ratio
GCST90200723	S-adenosylhomocysteine (SAH) to 5-methyluridine (ribothymidine) ratio
GCST90200724	Cholate to taurocholate ratio
GCST90200725	Adenosine 5'-diphosphate (ADP) to creatine ratio
GCST90200726	N-acetylputrescine to (N(1) + N(8))-acetylspermidine ratio
GCST90200727	Adenosine 3',5'-cyclic monophosphate (cAMP) to taurocholate ratio
GCST90200728	Adenosine 5'-diphosphate (ADP) to Adenosine 5'-monophosphate (AMP) ratio
GCST90200729	3-phosphoglycerate to phosphate ratio
GCST90200730	Adenosine 5'-diphosphate (ADP) to fructose ratio
GCST90200731	Adenosine 5'-diphosphate (ADP) to mannose ratio
GCST90200732	Adenosine 5'-diphosphate (ADP) to tyrosine ratio
GCST90200733	Adenosine 5'-diphosphate (ADP) to N-acetylglucosamine to N-acetylgalactosamine ratio
GCST90200734	Adenosine 5'-monophosphate (AMP) to palmitate (16:0) ratio
GCST90200735	Arginine to ornithine ratio
GCST90200736	Adenosine 5'-diphosphate (ADP) to arginine ratio
GCST90200737	Adenosine 5'-diphosphate (ADP) to 2'-deoxyuridine ratio
GCST90200738	Adenosine 5'-monophosphate (AMP) to inosine 5'-monophosphate (IMP) ratio
GCST90200739	Adenosine 5'-monophosphate (AMP) to proline ratio
GCST90200740	Arachidonate (20:4n6) to oleate to vaccenate (18:1) ratio
GCST90200741	Adenosine 5'-monophosphate (AMP) to alanine ratio
GCST90200742	Aspartate to citrate ratio
GCST90200743	Arginine to citrulline ratio
GCST90200744	Arginine to glutamate ratio
GCST90200745	Adenosine 5'-monophosphate (AMP) to phenylalanine ratio
GCST90200746	Adenosine 5'-diphosphate (ADP) to gluconate ratio
GCST90200747	Adenosine 5'-monophosphate (AMP) to phosphate ratio
GCST90200748	Aspartate to glutamate ratio
GCST90200749	Arachidonate (20:4n6) to pyruvate ratio
GCST90200750	Aspartate to asparagine ratio
GCST90200751	Cortisone to cortisol ratio
GCST90200752	Succinate to acetoacetate ratio
GCST90200753	Aspartate to citrulline ratio
GCST90200754	Sphingosine to phosphate ratio
GCST90200755	Inosine 5'-monophosphate (IMP) to phosphate ratio
GCST90200756	Glycine to pyridoxal ratio
GCST90200757	Glycine to alanine ratio
GCST90200758	Glycine to serine ratio
GCST90200759	Histidine to trans-urocanate ratio
GCST90200760	Methionine to methionine sulfoxide ratio
GCST90200761	Citrulline to dimethylarginine (SDMA + ADMA) ratio
GCST90200762	Palmitate (16:0) to myristate (14:0) ratio
GCST90200763	Phosphate to N-acetylneuraminate ratio
GCST90200764	Phosphate to uridine ratio
GCST90200765	Phosphate to alanine ratio
GCST90200766	Phosphate to phosphoethanolamine ratio
GCST90200767	Phosphate to glucose ratio
GCST90200768	Phosphate to 2'-deoxyuridine ratio
GCST90200769	Phosphate to mannose ratio
GCST90200770	Phenylalanine to tyrosine ratio
GCST90200771	Phosphate to fructose ratio
GCST90200772	Phosphate to citrate ratio
GCST90200773	Serine to alpha-tocopherol ratio
GCST90200774	Uridine to pseudouridine ratio
GCST90200775	Serine to pyruvate ratio
GCST90200776	Glutamate to glutamine ratio
GCST90200777	Uridine to cytidine ratio
GCST90200778	Pyruvate to 3-methyl-2-oxobutyrate ratio
GCST90200779	Pyruvate to N-acetylneuraminate ratio
GCST90200780	Alanine to pyruvate ratio
GCST90200781	Glucose to maltose ratio
GCST90200782	Mannose to trans-4-hydroxyproline ratio
GCST90200783	Mannose to S-methylcysteine ratio
GCST90200784	Glutamate to cysteine ratio
GCST90200785	Cysteine to 5-oxoproline ratio
GCST90200786	Cysteine to alanine ratio
GCST90200787	Glutamine to asparagine ratio
GCST90200788	5-oxoproline to citrate ratio
GCST90200789	Alpha-tocopherol to sulfate ratio
GCST90200790	Thyroxine to taurocholate ratio
GCST90200791	Creatine to carnitine ratio
GCST90200792	Carnitine to palmitoylcarnitine (C16) ratio
GCST90200793	Glycolithocholate to glycolithocholate sulfate ratio
GCST90200794	Oleoyl-linoleoyl-glycerol (18:1 to 18:2) [2] to linoleoyl-arachidonoyl-glycerol (18:2 to 20:4) [1] ratio
GCST90200795	Oleoyl-linoleoyl-glycerol (18:1 to 18:2) [2] to linoleoyl-arachidonoyl-glycerol (18:2 to 20:4) [2] ratio
GCST90200796	Spermidine to (N(1) + N(8))-acetylspermidine ratio
GCST90200797	Spermidine to N-acetylputrescine ratio
GCST90200798	Dopamine 4-sulfate to dopamine 3-O-sulfate ratio
GCST90200799	Spermidine to adenosine 5'-diphosphate (ADP) ratio
GCST90200800	Spermidine to histidine ratio
GCST90200801	5-methylthioadenosine (MTA) to phosphate ratio
GCST90200802	Histidine to pyruvate ratio
GCST90200803	Spermidine to phosphate ratio
GCST90200804	Spermidine to pyruvate ratio
GCST90200805	Spermidine to carnitine ratio
GCST90200806	Spermidine to ergothioneine ratio
GCST90200807	Carnitine to ergothioneine ratio
GCST90200808	Spermidine to choline ratio
GCST90200809	Spermidine to taurocholate ratio
GCST90200810	Alpha-ketoglutarate to kynurenine ratio
GCST90200811	Choline to taurocholate ratio
GCST90200812	Glutamate to kynurenine ratio
GCST90200813	Ornithine to glutamate ratio
GCST90200814	Alpha-ketoglutarate to ornithine ratio
GCST90200815	3-hydroxyisobutyrate to adenosine 5'-diphosphate (ADP) ratio
GCST90200816	Alpha-ketoglutarate to aspartate ratio
GCST90200817	3-hydroxyisobutyrate to phosphate ratio
GCST90200818	Adenosine 5'-diphosphate (ADP) to glycerate ratio
GCST90200819	3-phosphoglycerate to glycerate ratio
GCST90200820	Adenosine 5'-diphosphate (ADP) to valine ratio
GCST90200821	Adenosine 5'-diphosphate (ADP) to glycine ratio
GCST90200822	Phosphate to valine ratio
GCST90200823	Adenosine 5'-diphosphate (ADP) to N-palmitoyl-sphingosine (d18:1 to 16:0) ratio
GCST90200824	Adenosine 5'-diphosphate (ADP) to sulfate ratio
GCST90200825	Phosphate to sulfate ratio
GCST90200826	Glycine to phosphate ratio
GCST90200827	Phosphate to N-palmitoyl-sphingosine (d18:1 to 16:0) ratio
GCST90200828	Cholate to bilirubin (Z,Z) ratio
GCST90200829	Bilirubin (Z,Z) to taurocholate ratio
GCST90200830	Cholate to adenosine 3',5'-cyclic monophosphate (cAMP) ratio
GCST90200831	Cholate to phosphate ratio
GCST90200832	Adenosine 5'-diphosphate (ADP) to citrate ratio
GCST90200833	Cholate to adenosine 5'-monophosphate (AMP) ratio
GCST90200834	Adenosine 5'-diphosphate (ADP) to glycerol 3-phosphate ratio
GCST90200835	Adenosine 5'-diphosphate (ADP) to glycerol ratio
GCST90200836	Glycerol to glycerol 3-phosphate ratio
GCST90200837	Adenosine 5'-diphosphate (ADP) to glutamate ratio
GCST90200838	Phosphate to glutamate ratio
GCST90200839	Adenosine 5'-diphosphate (ADP) to aspartate ratio
GCST90200840	Adenosine 5'-diphosphate (ADP) to flavin adenine dinucleotide (FAD) ratio
GCST90200841	Adenosine 5'-diphosphate (ADP) to oxalate (ethanedioate) ratio
GCST90200842	Citrate to oxalate (ethanedioate) ratio
GCST90200843	Adenosine 5'-monophosphate (AMP) to flavin adenine dinucleotide (FAD) ratio
GCST90200844	Aspartate to phosphate ratio
GCST90200845	Adenosine 5'-monophosphate (AMP) to citrate ratio
GCST90200846	Phenylalanine to phosphate ratio
GCST90200847	Phosphate to tryptophan ratio
GCST90200848	Adenosine 5'-monophosphate (AMP) to glutamine ratio
GCST90200849	Adenosine 5'-monophosphate (AMP) to threonine ratio
GCST90200850	Adenosine 5'-monophosphate (AMP) to tryptophan ratio
GCST90200851	Adenosine 5'-monophosphate (AMP) to glycine ratio
GCST90200852	Adenosine 5'-monophosphate (AMP) to arginine ratio
GCST90200853	Adenosine 5'-monophosphate (AMP) to tyrosine ratio
GCST90200854	Arginine to phosphate ratio
GCST90200855	Phosphate to threonine ratio
GCST90200856	Phosphate to glutamine ratio
GCST90200857	Adenosine 5'-monophosphate (AMP) to aspartate ratio
GCST90200858	Phosphate to tyrosine ratio
GCST90200859	Adenosine 5'-monophosphate (AMP) to asparagine ratio
GCST90200860	Adenosine 5'-monophosphate (AMP) to serine ratio
GCST90200861	Histidine to phosphate ratio
GCST90200862	Adenosine 5'-monophosphate (AMP) to methionine ratio
GCST90200863	Phosphate to serine ratio
GCST90200864	Methionine to phosphate ratio
GCST90200865	Adenosine 5'-monophosphate (AMP) to histidine ratio
GCST90200866	phosphate to asparagine ratio
GCST90200867	Adenosine 5'-monophosphate (AMP) to isoleucine ratio
GCST90200868	Isoleucine to phosphate ratio
GCST90200869	Adenosine 5'-monophosphate (AMP) to valine ratio
GCST90200870	Adenosine 5'-monophosphate (AMP) to acetoacetate ratio
GCST90200871	Adenosine 5'-monophosphate (AMP) to cysteine ratio
GCST90200872	Phosphate to cysteine ratio
GCST90200873	Cortisol to 4-cholesten-3-one ratio
GCST90200874	Cysteinylglycine to taurine ratio
GCST90200875	Cysteinylglycine to glutamate ratio
GCST90200876	Cortisone to 4-cholesten-3-one ratio
GCST90200877	Taurine to glutamate ratio
GCST90200878	Glutarate (C5-DC) to caprylate (8:0) ratio
GCST90200879	Adenosine 5'-monophosphate (AMP) to glutamate ratio
GCST90200880	Glutarate (C5-DC) to salicylate ratio
GCST90200881	Aspartate to N-acetylglucosamine to N-acetylgalactosamine ratio
GCST90200882	Aspartate to mannose ratio
GCST90200883	Phosphate to acetoacetate ratio
GCST90200884	Mannose to N-acetylglucosamine to N-acetylgalactosamine ratio
GCST90200885	Phenylpyruvate to citrate ratio
GCST90200886	Phenylpyruvate to 4-hydroxyphenylpyruvate ratio
GCST90200887	Cholesterol to cortisol ratio
GCST90200888	Citrate to 4-hydroxyphenylpyruvate ratio
GCST90200889	Cholesterol to taurocholate ratio
GCST90200890	Cortisol to taurocholate ratio
GCST90200891	Salicylate to caprylate (8:0) ratio
GCST90200892	Hypotaurine to taurine ratio
GCST90200893	Taurine to cysteine ratio
GCST90200894	Inosine to theophylline ratio
GCST90200895	Hypotaurine to cysteine ratio
GCST90200896	Inosine to EDTA ratio
GCST90200897	Theophylline to EDTA ratio
GCST90200898	Citrulline to phosphate ratio
GCST90200899	Citrulline to ornithine ratio
GCST90200900	Phosphate to oleoyl-linoleoyl-glycerol (18:1 to 18:2) [2] ratio
GCST90200901	Ornithine to phosphate ratio
GCST90200902	Phosphate to linoleoyl-arachidonoyl-glycerol (18:2 to 20:4) [2] ratio
GCST90200903	Phosphate to glycerol ratio
GCST90200904	Phosphate to linoleoyl-arachidonoyl-glycerol (18:2 to 20:4) [1] ratio
GCST90200905	Glucose to glycerol ratio
GCST90200906	2'-deoxyuridine to cytidine ratio
GCST90200907	Retinol (Vitamin A) to linoleoyl-arachidonoyl-glycerol (18:2 to 20:4) [1] ratio
GCST90200908	Retinol (Vitamin A) to linoleoyl-arachidonoyl-glycerol (18:2 to 20:4) [2] ratio
GCST90200909	Uridine to 2'-deoxyuridine ratio
GCST90200910	Retinol (Vitamin A) to oleoyl-linoleoyl-glycerol (18:1 to 18:2) [2] ratio
GCST90200911	Tryptophan to pyruvate ratio
GCST90200912	tryptophan to tyrosine ratio
GCST90200913	Glucose to sucrose ratio
GCST90200914	Tyrosine to pyruvate ratio
GCST90200915	Glucose to fructose ratio
GCST90200916	Fructose to sucrose ratio
GCST90200917	Alpha-ketobutyrate to 3-methyl-2-oxobutyrate ratio
GCST90200918	N-palmitoyl-sphingosine (d18:1 to 16:0) to N-palmitoyl-sphinganine (d18:0 to 16:0) ratio
GCST90200919	Caffeine to theophylline ratio
GCST90200920	Mannose to glycerol ratio
GCST90200921	Mannose to mannitol to sorbitol ratio
GCST90200922	Alpha-ketobutyrate to pyruvate ratio
GCST90200923	Glycerol to mannitol to sorbitol ratio
GCST90200924	Alpha-tocopherol to glycerol ratio
GCST90200925	Caffeine to theobromine ratio
GCST90200926	N-stearoyl-sphingosine (d18:1 to 18:0) to N-palmitoyl-sphinganine (d18:0 to 16:0) ratio
GCST90200927	Theophylline to theobromine ratio
GCST90200928	N-palmitoyl-sphingosine (d18:1 to 16:0) to N-stearoyl-sphingosine (d18:1 to 18:0) ratio
GCST90200929	Glycerol to carnitine ratio
GCST90200930	Carnitine to acetylcarnitine (C2) ratio
GCST90200931	Glycerol to sulfate ratio
GCST90200932	Glycerol to palmitoylcarnitine (C16) ratio
GCST90200933	Alpha-ketoglutarate to proline ratio
GCST90200934	Acetylcarnitine (C2) to propionylcarnitine (C3) ratio
GCST90200935	Carnitine to propionylcarnitine (C3) ratio
GCST90200936	Succinate to proline ratio
GCST90200937	Alpha-ketoglutarate to trans-4-hydroxyproline ratio
GCST90200938	Alpha-ketoglutarate to alanine ratio
GCST90200939	Proline to trans-4-hydroxyproline ratio
GCST90200940	Adenosine 5'-diphosphate (ADP) to EDTA ratio
GCST90200941	Succinate to trans-4-hydroxyproline ratio
GCST90200942	Glutamate to pyruvate ratio
GCST90200943	Phosphate to EDTA ratio
GCST90200944	Alpha-ketoglutarate to pyruvate ratio
GCST90200945	Adenosine 5'-monophosphate (AMP) to EDTA ratio
GCST90200946	Glutamate to alanine ratio
GCST90200947	Adenosine 5'-diphosphate (ADP) to glucose ratio
GCST90200948	Adenosine 5'-diphosphate (ADP) to mannitol to sorbitol ratio
GCST90200949	Adenosine 5'-diphosphate (ADP) to N-acetylneuraminate ratio
GCST90200950	Glucose to mannitol to sorbitol ratio
GCST90200951	Mannose to fructose ratio
GCST90200952	Adenosine 5'-diphosphate (ADP) to cytidine ratio
GCST90200953	Glucose-to-mannose ratio
GCST90200954	Cytidine to N-acetylneuraminate ratio
GCST90200955	Adenosine 5'-diphosphate (ADP) to choline phosphate ratio
GCST90200956	Cytidine to N-acetylglucosamine to N-acetylgalactosamine ratio
GCST90200957	N-acetylneuraminate to N-acetylglucosamine to N-acetylgalactosamine ratio
GCST90200958	Adenosine 5'-diphosphate (ADP) to choline ratio
GCST90200959	Choline phosphate to choline ratio
GCST90200960	Choline phosphate to phosphoethanolamine ratio
GCST90200961	Adenosine 5'-diphosphate (ADP) to ornithine ratio
GCST90200962	Adenosine 5'-diphosphate (ADP) to glutamine ratio
GCST90200963	Inosine 5'-monophosphate (IMP) to urate ratio
GCST90200964	Adenosine 5'-diphosphate (ADP) to 5-oxoproline ratio
GCST90200965	Glutamate to 5-oxoproline ratio
GCST90200966	Adenosine 5'-diphosphate (ADP) to uridine ratio
GCST90200967	Phosphate to urate ratio
GCST90200968	Phosphate to 5-oxoproline ratio
GCST90200969	Adenosine 5'-monophosphate (AMP) to N-palmitoyl-sphingosine (d18:1 to 16:0) ratio
GCST90200970	Adenosine 5'-monophosphate (AMP) to leucine ratio
GCST90200971	Leucine to phosphate ratio
GCST90200972	Leucine to N-palmitoyl-sphingosine (d18:1 to 16:0) ratio
GCST90200973	Proline to glutamate ratio
GCST90200974	Phosphate to proline ratio
GCST90200975	Arachidonate (20:4n6) to caffeine ratio
GCST90200976	Adenosine 5'-monophosphate (AMP) to urate ratio
GCST90200977	Arachidonate (20:4n6) to paraxanthine ratio
GCST90200978	Caffeine to paraxanthine ratio
GCST90200979	Arachidonate (20:4n6) to linoleate (18:2n6) ratio
GCST90200980	Phosphoethanolamine to choline ratio
GCST90200981	Caffeine to linoleate (18:2n6) ratio
GCST90200982	Paraxanthine to linoleate (18:2n6) ratio
GCST90200983	Cholesterol to linoleoyl-arachidonoyl-glycerol (18:2 to 20:4) [1] ratio
GCST90200984	Cholesterol to benzoate ratio
GCST90200985	Cholesterol to oleoyl-linoleoyl-glycerol (18:1 to 18:2) [2] ratio
GCST90200986	Cholesterol to linoleoyl-arachidonoyl-glycerol (18:2 to 20:4) [2] ratio
GCST90200987	Benzoate to oleoyl-linoleoyl-glycerol (18:1 to 18:2) [2] ratio
GCST90200988	Benzoate to linoleoyl-arachidonoyl-glycerol (18:2 to 20:4) [1] ratio
GCST90200989	Histidine to asparagine ratio
GCST90200990	Benzoate to linoleoyl-arachidonoyl-glycerol (18:2 to 20:4) [2] ratio
GCST90200991	Histidine to alanine ratio
GCST90200992	Alanine to asparagine ratio
GCST90200993	Salicylate to oxalate (ethanedioate) ratio
GCST90200994	Glutamine to alanine ratio
GCST90200995	Salicylate to taurocholate ratio
GCST90200996	Citrate to taurocholate ratio
GCST90200997	Histidine to glutamine ratio
GCST90200998	Salicylate to citrate ratio
GCST90200999	Taurocholate to oxalate (ethanedioate) ratio
GCST90201000	Serine to threonine ratio
GCST90201001	Serine to alpha-ketobutyrate ratio
GCST90201002	Maltose to sucrose ratio
GCST90201003	Glucose to N-palmitoyl-sphingosine (d18:1 to 16:0) ratio
GCST90201004	Glucose to N-stearoyl-sphingosine (d18:1 to 18:0) ratio
GCST90201005	Fructose to maltose ratio
GCST90201006	Alpha-ketobutyrate to 3-methyl-2-oxovalerate ratio
GCST90201007	Glucose to N-palmitoyl-sphinganine (d18:0 to 16:0) ratio
GCST90201008	Threonine to alpha-ketobutyrate ratio
GCST90201009	Threonine to pyruvate ratio
GCST90201010	Alpha-ketobutyrate to 4-methyl-2-oxopentanoate ratio
GCST90201011	3-methyl-2-oxovalerate to 4-methyl-2-oxopentanoate ratio
GCST90201012	3-methyl-2-oxovalerate to 3-methyl-2-oxobutyrate ratio
GCST90201013	Androsterone glucuronide to etiocholanolone glucuronide ratio
GCST90201014	Glucuronate to androsterone glucuronide ratio
GCST90201015	Bilirubin (Z,Z) to androsterone glucuronide ratio
GCST90201016	Bilirubin (Z,Z) to etiocholanolone glucuronide ratio
GCST90201017	4-methyl-2-oxopentanoate to 3-methyl-2-oxobutyrate ratio
GCST90201018	Bilirubin (Z,Z) to glucuronate ratio
GCST90201019	Glucuronate to etiocholanolone glucuronide ratio
GCST90201020	Paraxanthine to 5-acetylamino-6-formylamino-3-methyluracil ratio

## Sheet: STable 2
Table S2. The instrumental variable of the 1400 blood metabolites
SNP	effect_allele.exposure	other_allele.exposure	beta.exposure	eaf.exposure	se.exposure	pval.exposure	id.exposure	exposure	samplesize.exposure	R2	Fvalue		Fibrosis/cirrhosis _steiger_pval	Hepatic failure_steiger_pval	hepatoma_steiger_pval	Metabolic liver_steiger_pval
rs112151039	A	G	-0.730416	0.0032622	0.142831	3.15662e-07	GCST90201020	GCST90201020	8264	0.00346946142892549	28.7644876060544		3.15662e-07	9.79308948943037e-07	5.41859121517622e-07	6.06605039347907e-07
rs116493879	T	C	-0.803828	0.00372831	0.133404	1.68557e-09	GCST90201020	GCST90201020	8264	0.0048000533137622	39.8493193356315		1.68557e-09	3.65848077488907e-09	4.12569129755917e-09	4.18031536322029e-09
rs11777998	C	G	-0.429193	0.116064	0.0250395	7.3813e-66	GCST90201020	GCST90201020	8264	0.0377966763292525	324.54277817392		7.3813e-66	1.13519998020313e-62	3.22730502380311e-63	6.88185872451866e-64
rs13266992	C	T	-0.801224	0.179883	0.0189145	1e-300	GCST90201020	GCST90201020	8264	0.189410404451626	1930.58086382253		1e-300	0	0	0
rs139660660	A	G	-0.71121	0.00570265	0.108111	4.7525e-11	GCST90201020	GCST90201020	8264	0.00573612628445817	47.6652894820477		4.7525e-11	1.24014871679306e-10	1.78938414570328e-10	9.04822694536952e-11
rs141556357	G	A	-0.833201	0.00264335	0.158342	1.42462e-07	GCST90201020	GCST90201020	8264	0.00366045202564729	30.3537631296318		1.42462e-07	2.77853810345499e-07	5.35301422978213e-07	3.80771655230949e-07
rs17518631	C	G	0.24669	0.043428	0.0397882	5.64337e-10	GCST90201020	GCST90201020	8264	0.00505615732962462	41.9862609986505		5.64337e-10	1.04354345627481e-09	1.54614411235874e-09	2.73697241598234e-09
rs190502252	C	T	-0.554182	0.00555932	0.109537	4.20729e-07	GCST90201020	GCST90201020	8264	0.00339574744053088	28.1512599224956		4.20729e-07	8.01744584860877e-07	2.0521513069654e-06	1.06446159170347e-06
rs538026502	C	T	-0.475271	0.00854237	0.0872111	5.04656e-08	GCST90201020	GCST90201020	8264	0.0038261779460343	31.7333		5.04656e-08	9.89704256669809e-08	8.1202448472812e-08	8.75939296059866e-08
rs56113850	C	T	-0.162491	0.576193	0.016193	1.07351e-23	GCST90201020	GCST90201020	8264	0.0128951002262802	107.931100427067		1.07351e-23	1.36481811953791e-22	8.21360916377657e-23	4.6763681400279e-23
rs113939203	A	T	-0.663141	0.0605484	0.0315248	3.10225e-98	GCST90201019	GCST90201019	8264	0.0500286561421714	435.10444785425		3.10225e-98	8.72824360118797e-95	3.03893348343332e-93	3.08013883100336e-93
rs148982377	C	T	0.265476	0.0324786	0.0438191	1.37434e-09	GCST90201019	GCST90201019	8264	0.00442933376138828	36.757968849013		1.37434e-09	3.51274653991702e-09	2.51191744470605e-09	2.20401540806824e-09
rs16861237	C	T	-1.00718	0.00177282	0.184379	4.69251e-08	GCST90201019	GCST90201019	8264	0.0035903618072772	29.7704559597875		4.69251e-08	8.82013124356186e-08	8.27464560962702e-08	7.22899619580459e-08
rs184799112	C	A	-0.511819	0.00646609	0.0972513	1.4184e-07	GCST90201019	GCST90201019	8264	0.0033657917624721	27.9020841465207		1.4184e-07	4.53889808940326e-07	3.3610364883073e-07	3.23511590900976e-07
rs218674	G	A	-0.104644	0.170485	0.0210107	6.34206e-07	GCST90201019	GCST90201019	8264	0.00309719876608356	25.6685568279169		6.34206e-07	1.08547923237991e-06	2.80249991871351e-06	1.39310981516261e-06
rs529658462	C	T	-0.920962	0.00177282	0.184438	5.93428e-07	GCST90201019	GCST90201019	8264	0.00300197762612354	24.8770194026842		5.93428e-07	1.83633485022781e-06	2.39264174483914e-06	1.37526059423283e-06
rs72787520	G	C	-0.284107	0.0340894	0.0429134	3.58034e-11	GCST90201019	GCST90201019	8264	0.00531557381832203	44.151963910366		3.58034e-11	9.8133828841456e-11	1.10346784011074e-10	2.07100098176913e-10
rs72794638	C	T	-0.360593	0.0185404	0.0567562	2.10652e-10	GCST90201019	GCST90201019	8264	0.00473212388886884	39.2826981642365		2.10652e-10	3.48358832838884e-10	5.97427838542056e-10	3.75208411281881e-10
rs72994653	C	T	-0.435541	0.00762857	0.087985	7.41455e-07	GCST90201019	GCST90201019	8264	0.00287213911651808	23.7979644452491		7.41455e-07	3.44604714396987e-06	3.66271613334773e-06	9.7997645840173e-07
rs10497323	C	T	-0.103751	0.151674	0.021138	9.18878e-07	GCST90201018	GCST90201018	8264	0.00277005566451838	22.9497720463071		9.18878e-07	1.94413257914831e-06	1.56611702297306e-06	1.45702383047377e-06
rs118021051	G	A	-0.299427	0.016063	0.060573	7.68337e-07	GCST90201018	GCST90201018	8264	0.00283403927977726	23.4813796818815		7.68337e-07	1.4647552125407e-06	1.68496398261842e-06	1.34613652771688e-06
rs41383946	G	C	-0.0854325	0.282432	0.0171497	6.30715e-07	GCST90201018	GCST90201018	8264	0.00295837477439931	24.5146158070949		6.30715e-07	1.53947995835338e-06	2.78711916399703e-06	8.73596353353074e-07
rs62393720	C	T	0.118939	0.126906	0.0232806	3.23976e-07	GCST90201018	GCST90201018	8264	0.00313488577041989	25.981876449981		3.23976e-07	6.82944641043252e-07	1.06611328765337e-06	1.18925479413357e-06
rs7013590	A	G	0.0796404	0.336336	0.0162156	9.04486e-07	GCST90201018	GCST90201018	8264	0.00283151245357295	23.4603842616221		9.04486e-07	1.76843241201878e-06	3.83083774615143e-06	1.37270650055965e-06
rs887829	T	C	0.438058	0.322752	0.0156968	2.1605e-171	GCST90201018	GCST90201018	8264	0.083889943328399	756.567081358532		2.1605e-171	2.92948371513716e-161	8.0225785836802e-162	1.20993593362311e-161
rs117351628	G	A	0.301185	0.0305711	0.0435026	4.40947e-12	GCST90201017	GCST90201017	8264	0.00537679775886795	44.6632483373309		4.40947e-12	1.12226863304361e-11	4.65175008949706e-11	1.75077902746966e-11
rs12676561	C	T	-0.0825001	0.307813	0.0161764	3.39608e-07	GCST90201017	GCST90201017	8264	0.00290034286870593	24.032334792081		3.39608e-07	8.95266443689717e-07	1.84040225903264e-06	7.5108844169971e-07
rs12950021	T	C	0.117145	0.884207	0.0234484	5.85737e-07	GCST90201017	GCST90201017	8264	0.00281004816406144	23.2820415897004		5.85737e-07	1.0039971428058e-06	1.0154807264e-06	9.0340203675288e-07
rs142504575	T	G	0.487068	0.00663905	0.0913916	9.85022e-08	GCST90201017	GCST90201017	8264	0.0031291199675311	25.9339395799182		9.85022e-08	1.78861623074183e-07	1.46410345923482e-07	3.72153255865358e-07
rs143148479	A	G	-0.489595	0.00640478	0.0939627	1.88309e-07	GCST90201017	GCST90201017	8264	0.00305082750837247	25.2830711631741		1.88309e-07	3.7139430408564e-07	5.1235769871364e-07	5.26911466597137e-07
rs2032248	G	A	-0.377315	0.0101656	0.0747993	4.55046e-07	GCST90201017	GCST90201017	8264	0.00286505983886926	23.7391384408942		4.55046e-07	2.41851959767662e-06	8.00796748983801e-07	1.14166559177209e-06
rs2163766	G	A	0.14842	0.920436	0.0283533	1.65286e-07	GCST90201017	GCST90201017	8264	0.00322645086197882	26.743222715652		1.65286e-07	6.39597467523897e-07	2.93637426034259e-07	2.31279156353101e-07
rs45553231	G	A	-0.527026	0.00583108	0.098719	9.3643e-08	GCST90201017	GCST90201017	8264	0.00322035136692082	26.6925022295413		9.3643e-08	1.3891445566831e-07	3.51372994236686e-07	2.12950822760248e-07
rs7791058	G	A	0.0861415	0.309783	0.0170616	4.44503e-07	GCST90201017	GCST90201017	8264	0.00317320469763904	26.3004739995392		4.44503e-07	1.05098258845052e-06	1.05160434037965e-06	5.82579130837281e-07
rs9819341	G	T	-0.573026	0.00420168	0.115672	7.2741e-07	GCST90201017	GCST90201017	8264	0.00274772340983631	22.764240649006		7.2741e-07	2.28412181917816e-06	1.0690707204719e-06	1.76952149819724e-06
rs11572106	G	A	-0.259957	0.0229818	0.0528182	8.57778e-07	GCST90201016	GCST90201016	8264	0.00303472766104913	25.1492410330052		8.57778e-07	1.41542956422181e-06	2.66239928104542e-06	1.1868151844994e-06
rs116406409	T	C	0.580387	0.00435291	0.118571	9.83738e-07	GCST90201016	GCST90201016	8264	0.00291978225381021	24.1938818478501		9.83738e-07	4.99911595607388e-06	1.3551670151057e-06	2.31619144408564e-06
rs12485061	C	T	-0.120904	0.12944	0.0235916	2.97717e-07	GCST90201016	GCST90201016	8264	0.00329441682423271	27.308437176689		2.97717e-07	5.04137881691648e-07	7.23918733296499e-07	2.25325287221829e-06
rs142916825	A	G	-0.745368	0.0606572	0.0319519	2.31461e-120	GCST90201016	GCST90201016	8264	0.0633108221141526	558.42858512333		2.31461e-120	1.0893567678902e-115	6.31390067304361e-114	5.8344692728408e-114
rs193251550	G	A	0.446669	0.00834202	0.087407	3.21789e-07	GCST90201016	GCST90201016	8264	0.00330091816895342	27.362507309419		3.21789e-07	6.93710534742479e-07	5.09943639089027e-07	5.02391615480138e-07
rs2831806	A	G	0.118439	0.873709	0.0242031	9.90327e-07	GCST90201016	GCST90201016	8264	0.00309569860134443	25.6560853518474		9.90327e-07	3.40016956622048e-06	2.52740342026276e-06	2.59810315320342e-06
rs635304	T	C	0.119857	0.29463	0.0171034	2.42077e-12	GCST90201016	GCST90201016	8264	0.00597105061491654	49.6291583972059		2.42077e-12	7.58190683598785e-12	1.24021584658944e-11	6.56245032810837e-12
rs7026165	A	C	0.084111	0.339276	0.0168903	6.36389e-07	GCST90201016	GCST90201016	8264	0.00317182202072416	26.2889774929375		6.36389e-07	1.69564944834714e-06	3.27072187746056e-06	1.24441664027511e-06
rs76721766	A	G	-0.54426	0.00658238	0.0981941	2.97848e-08	GCST90201016	GCST90201016	8264	0.0038739823655362	32.1313184651756		2.97848e-08	6.96780660588007e-08	6.58187658306561e-08	6.93252022690284e-08
rs117995438	T	C	-0.545508	0.00437928	0.109667	6.55096e-07	GCST90201015	GCST90201015	8264	0.00259494933929042	21.4952505273713		6.55096e-07	2.61204371526956e-06	1.1117958576834e-06	1.34799503891365e-06
rs181352457	T	C	-0.745528	0.00260384	0.141989	1.51594e-07	GCST90201015	GCST90201015	8264	0.00288695423830436	23.9210749656274		1.51594e-07	2.32934903256154e-07	2.50577088868256e-07	4.04989740749974e-07
rs212100	C	T	0.144336	0.836258	0.0196356	1.97125e-13	GCST90201015	GCST90201015	8264	0.00570531598817415	47.407797157381		1.97125e-13	5.87189870380069e-13	8.26727379339084e-13	2.85616649506206e-12
rs34092423	T	G	-0.0872416	0.265263	0.0166983	1.74566e-07	GCST90201015	GCST90201015	8264	0.00296678330941136	24.5845005883725		1.74566e-07	4.78944417513106e-07	4.28130441162954e-07	3.86976181073821e-07
rs34670419	T	G	0.241033	0.0320219	0.0409138	3.83345e-09	GCST90201015	GCST90201015	8264	0.00360160131953056	29.8639882815628		3.83345e-09	9.45667710854103e-09	6.79037420549408e-09	6.00223028520216e-09
rs377204392	T	C	-0.957967	0.0620317	0.0279053	2.87376e-258	GCST90201015	GCST90201015	8264	0.106790578107767	987.790471866322		2.87376e-258	3.77717280563122e-242	1.87858392836783e-239	6.26329012941683e-240
rs4149056	C	T	0.116003	0.155881	0.0198127	4.76979e-09	GCST90201015	GCST90201015	8264	0.00354132101230611	29.3623758020722		4.76979e-09	9.21188054466966e-09	1.11880691305078e-08	7.16672852120539e-09
rs532810029	C	T	-0.760831	0.00234891	0.149444	3.56056e-07	GCST90201015	GCST90201015	8264	0.00271301036540514	22.4758689042861		3.56056e-07	5.92129329969058e-07	5.67620532431075e-07	6.47403914482492e-07
rs6483614	T	A	-1.06052	0.00114213	0.21402	7.22417e-07	GCST90201015	GCST90201015	8264	0.00256617906048958	21.256318918276		7.22417e-07	2.77958814789558e-06	2.4864065476801e-06	1.33311807018086e-06
rs72790679	A	G	0.314387	0.0167092	0.0560897	2.08157e-08	GCST90201015	GCST90201015	8264	0.00324785616532301	26.9212239009234		2.08157e-08	3.03930220716338e-08	5.36946858102558e-08	3.50243780131219e-08
rs73184354	C	T	-0.283445	0.0167071	0.0565465	5.36988e-07	GCST90201015	GCST90201015	8264	0.00263968176201624	21.8667720371187		5.36988e-07	1.31558063852601e-06	1.89301021543981e-06	1.18285122106738e-06
rs9282858	T	C	0.308706	0.0329852	0.0406463	3.07954e-14	GCST90201015	GCST90201015	8264	0.0060795632247673	50.5365917678443		3.07954e-14	9.77541211712959e-14	1.06068612421463e-13	1.6494316042876e-13
rs10147603	C	T	-0.086901	0.256254	0.0159989	5.58232e-08	GCST90201014	GCST90201014	8264	0.00287855704273696	23.8512956020264		5.58232e-08	2.70510134139738e-07	1.13388514522137e-07	1.68979408031087e-07
rs139937221	G	T	-0.301032	0.0136452	0.0605522	6.64552e-07	GCST90201014	GCST90201014	8264	0.00243931783753438	20.2029253298365		6.64552e-07	4.22075522415765e-06	9.76472561711413e-07	1.10173750040726e-06
rs182624630	A	G	-0.858387	0.00166945	0.171662	5.71974e-07	GCST90201014	GCST90201014	8264	0.00245608864253675	20.3421665288147		5.71974e-07	1.20126337570566e-06	1.42442857192105e-06	1.03863696446539e-06
rs74658290	G	C	0.131195	0.0870637	0.0258287	3.78542e-07	GCST90201014	GCST90201014	8264	0.00273616421616577	22.6682127064133		3.78542e-07	5.54688851056402e-07	1.07454703887745e-06	1.47464950688715e-06
rs112115240	G	A	-0.53776	0.0133846	0.0644252	6.99914e-17	GCST90201013	GCST90201013	8264	0.00763765914605607	63.5880033601584		6.99914e-17	2.14236865464196e-16	7.59964763799553e-16	6.53953246680902e-16
rs115490463	T	A	0.63138	0.00371156	0.122121	2.33935e-07	GCST90201013	GCST90201013	8264	0.00294817469397484	24.4298427658401		2.33935e-07	7.4712843102895e-07	1.29344126601428e-06	4.21841986935276e-07
rs138725876	A	G	-0.907075	0.00285222	0.135937	2.51004e-11	GCST90201013	GCST90201013	8264	0.00468014100832663	38.8491444850375		2.51004e-11	8.70571978900102e-11	8.02192959105445e-11	1.07298160443809e-10
rs17799056	A	G	-0.0979786	0.181227	0.0192188	3.43157e-07	GCST90201013	GCST90201013	8264	0.00284891091413935	23.6049503733657		3.43157e-07	1.06376096915097e-06	1.31089239586392e-06	1.09449141214058e-06
rs35578268	A	G	0.168887	0.0496874	0.0338704	6.15546e-07	GCST90201013	GCST90201013	8264	0.0026936129889611	22.3147377823323		6.15546e-07	1.07264439730792e-06	1.93500438639391e-06	1.05330161846361e-06
rs3857868	A	T	-0.102094	0.784145	0.0182549	2.23586e-08	GCST90201013	GCST90201013	8264	0.00352849028043406	29.2556148495911		2.23586e-08	6.90436858305616e-08	9.58970621899066e-08	1.21938327998513e-07
rs527979147	G	A	-0.984419	0.00159067	0.18613	1.23066e-07	GCST90201013	GCST90201013	8264	0.00307807141257856	25.5095462156784		1.23066e-07	2.71351229426161e-07	2.90106476319541e-07	1.94377793708966e-07
rs540329403	G	C	-0.979748	0.00132521	0.194364	4.63619e-07	GCST90201013	GCST90201013	8264	0.00254078290195929	21.0454201797449		4.63619e-07	1.01056207022544e-06	1.0659656792978e-06	1.15887432005474e-06
rs55834920	T	C	-0.197762	0.105148	0.0242828	3.81975e-16	GCST90201013	GCST90201013	8264	0.00735983225897062	61.2577811171945		3.81975e-16	6.59532659517971e-15	2.83152818468003e-15	1.38145344822402e-15
rs7246440	G	A	0.100821	0.755747	0.0174813	8.05164e-09	GCST90201013	GCST90201013	8264	0.00375273878315875	31.1219202636373		8.05164e-09	1.141588942147e-08	1.2989860814731e-08	1.91451641508291e-08
rs80276717	T	C	0.33306	0.0588391	0.031207	1.36772e-26	GCST90201013	GCST90201013	8264	0.01228583981507	102.768202222699		1.36772e-26	6.22250068660747e-26	2.42601231272179e-25	3.24485098359144e-25
rs78177403	C	A	0.321817	0.0192331	0.0549034	4.58653e-09	GCST90201012	GCST90201012	8264	0.00390717667564903	32.4077163677153		4.58653e-09	2.44966115525649e-08	7.83724158987679e-09	8.75403624583993e-09
rs146630123	T	G	-0.324337	0.0140501	0.0655226	7.42135e-07	GCST90201011	GCST90201011	8264	0.00291445429413739	24.1496042961056		7.42135e-07	1.68466635440694e-06	1.51774920671676e-06	1.0226976251086e-06
rs185560641	A	T	0.607639	0.00406905	0.119997	4.11006e-07	GCST90201010	GCST90201010	8264	0.00299256458263189	24.7987805340233		4.11006e-07	7.73897203491275e-07	7.61531230631666e-07	5.855472310893e-07
rs188303599	A	G	0.905217	0.00190981	0.174697	2.19942e-07	GCST90201010	GCST90201010	8264	0.00312388723564018	25.8904351407205		2.19942e-07	4.41089986653874e-07	4.52871201394091e-07	4.73945666437359e-07
rs744927	G	A	0.0988648	0.816812	0.0201427	9.19063e-07	GCST90201010	GCST90201010	8264	0.00292504472207891	24.2376156034125		9.19063e-07	8.685101725851e-06	6.57983455184718e-06	1.29371219607961e-06
rs7661312	G	T	-0.114888	0.484328	0.0153375	6.85045e-14	GCST90201010	GCST90201010	8264	0.0065931424933501	54.8340721311096		6.85045e-14	2.89635545236872e-13	1.71107120780512e-13	3.26449512971903e-13
rs114046862	A	G	0.755673	0.00366703	0.128664	4.27352e-09	GCST90201009	GCST90201009	8264	0.00417269624557061	34.6192720875686		4.27352e-09	8.27938098568124e-09	6.82334477603716e-09	4.39831447089009e-08
rs1260326	C	T	0.128829	0.586758	0.0157884	3.35708e-16	GCST90201009	GCST90201009	8264	0.0080486073596478	67.0371497018704		3.35708e-16	8.16468155378823e-16	9.81577214075208e-15	1.22431724125567e-14
rs146504837	T	C	0.911126	0.00183531	0.181726	5.33864e-07	GCST90201009	GCST90201009	8264	0.00304157485415868	25.2061578609789		5.33864e-07	9.36338149826588e-07	1.13594049929335e-06	9.46894112253831e-07
rs186200263	T	G	0.556308	0.0050542	0.109605	3.86346e-07	GCST90201009	GCST90201009	8264	0.00311252216528059	25.7959485913131		3.86346e-07	6.47911835866455e-07	7.51792269229983e-07	6.51431820677703e-07
rs188566733	G	A	-0.998693	0.00134557	0.203065	8.73943e-07	GCST90201009	GCST90201009	8264	0.00268049829934214	22.2057995571131		8.73943e-07	2.40788610798073e-06	2.28759789332172e-06	1.26277845590573e-06
rs3741841	G	A	-0.109368	0.144204	0.0222404	8.7641e-07	GCST90201009	GCST90201009	8264	0.00295228374757924	24.4639929713499		8.7641e-07	1.86028799223322e-06	1.59657794713603e-06	1.46489714463295e-06
rs4905781	G	A	0.0768056	0.560638	0.0156174	8.74588e-07	GCST90201009	GCST90201009	8264	0.00290616850169423	24.0807468690458		8.74588e-07	1.14315273032313e-06	2.31145146028732e-06	3.44073543219639e-06
rs542589140	T	C	-0.261521	0.0261189	0.0484822	6.88415e-08	GCST90201009	GCST90201009	8264	0.00347939674108559	28.8471465425188		6.88415e-08	1.41214830231858e-07	2.23822124816503e-07	1.12384786532094e-07
rs79314698	C	A	-0.241997	0.0257581	0.0488778	7.38133e-07	GCST90201009	GCST90201009	8264	0.00293920981034443	24.3553368982111		7.38133e-07	1.07029585782511e-06	3.48459277712297e-06	2.03684844154332e-06
rs117246538	A	G	-0.289888	0.0185414	0.0579381	5.63266e-07	GCST90201008	GCST90201008	8264	0.00305847531515986	25.3466451423408		5.63266e-07	7.54862263398148e-07	1.91932447703691e-06	9.87198770335583e-07
rs192075286	T	C	0.784684	0.00241128	0.159163	8.22051e-07	GCST90201008	GCST90201008	8264	0.0029622299184979	24.5466564266959		8.22051e-07	1.7562385519066e-06	7.23263622542854e-06	1.9571655542248e-06
rs2529714	C	A	0.148576	0.0747055	0.0295618	5.01002e-07	GCST90201008	GCST90201008	8264	0.00305182676228328	25.291377613039		5.01002e-07	1.44464076712868e-06	1.04633911986894e-06	8.45385826445396e-07
rs2862847	A	G	0.087133	0.259722	0.0177061	8.60752e-07	GCST90201008	GCST90201008	8264	0.00291943567924446	24.1910016552668		8.60752e-07	2.33937426732732e-06	2.81728018421614e-06	1.50851635922659e-06
rs1065853	T	G	-0.157486	0.0834876	0.0277134	1.32608e-08	GCST90201007	GCST90201007	8264	0.00379554567815631	31.4782756259353		1.32608e-08	5.051665044905e-08	1.12995588671536e-07	3.76863232020764e-08
rs116972937	C	T	-0.111292	0.160789	0.0208567	9.50101e-08	GCST90201007	GCST90201007	8264	0.0033426075652626	27.7092448356149		9.50101e-08	7.4688248276576e-07	1.64022604265753e-07	2.44259356087231e-07
rs117073584	A	G	-0.850569	0.0019802	0.173298	9.19537e-07	GCST90201007	GCST90201007	8264	0.00285954746616809	23.6933333769037		9.19537e-07	2.89220922363645e-06	2.51044313809839e-06	2.9106594322866e-06
rs142947756	C	T	-0.404219	0.00914483	0.0800664	4.45182e-07	GCST90201007	GCST90201007	8264	0.00296107398360384	24.537049270765		4.45182e-07	9.30304202201209e-07	6.64376019142403e-07	6.57950425103119e-07
rs144260381	A	C	1.01062	0.00147965	0.199989	4.34056e-07	GCST90201007	GCST90201007	8264	0.00301801706858976	25.0103386496244		4.34056e-07	1.22920757231486e-06	7.7085472404091e-07	1.53375550775663e-06
rs7166062	C	T	-0.168716	0.063402	0.0314757	8.31238e-08	GCST90201007	GCST90201007	8264	0.00338063840069851	28.0255788145133		8.31238e-08	2.63071059649838e-06	1.37049276163918e-07	2.35657501969357e-07
rs7242145	C	G	-0.0973383	0.244292	0.0179024	5.41312e-08	GCST90201007	GCST90201007	8264	0.00349833000182596	29.0046703836824		5.41312e-08	8.41773420809318e-08	1.14488747988354e-07	8.37379084373621e-08
rs72706669	G	A	-0.294765	0.0170505	0.0602432	9.9358e-07	GCST90201007	GCST90201007	8264	0.00291239415127802	24.1324837824829		9.9358e-07	1.52178372324275e-06	1.36111748092871e-06	3.43827115000111e-06
rs964184	C	G	0.129682	0.868545	0.0227318	1.16449e-08	GCST90201007	GCST90201007	8264	0.00384024408709531	31.8504099962411		1.16449e-08	1.90466434916527e-08	8.58855390316798e-08	2.67034471416163e-08
rs140538341	C	G	-0.592145	0.00419598	0.11875	6.14914e-07	GCST90201006	GCST90201006	8264	0.00293017401924148	24.2802		6.14914e-07	1.95990632128907e-06	9.09662330425742e-07	1.34992656623993e-06
rs140928659	T	C	1.26555	0.000923191	0.252003	5.11436e-07	GCST90201006	GCST90201006	8264	0.0029544663778995	24.4821328525779		5.11436e-07	1.25017358827855e-06	1.84502576689884e-06	1.83971264212621e-06
rs144297127	A	G	0.591949	0.00400246	0.119598	7.4413e-07	GCST90201006	GCST90201006	8264	0.00279372622268885	23.1464308426621		7.4413e-07	1.65011009005517e-06	1.77195009775866e-06	1.19589746406436e-06
rs4736695	G	A	-0.089055	0.298393	0.0168647	1.28789e-07	GCST90201006	GCST90201006	8264	0.00332069628125003	27.5270014871601		1.28789e-07	2.04618334274222e-07	4.66130252290879e-07	2.343955856886e-07
rs76007716	G	A	0.224943	0.0300136	0.0448941	5.42838e-07	GCST90201006	GCST90201006	8264	0.00294617606463796	24.4132323267804		5.42838e-07	8.63253071522608e-07	9.85724423887069e-07	1.66557124336696e-06
rs112750723	C	T	0.185969	0.0548935	0.037936	9.47785e-07	GCST90201005	GCST90201005	8264	0.00358849858618363	29.7549509183516		9.47785e-07	1.21239745743303e-06	1.80005705171588e-06	1.91008407893822e-06
rs148155043	G	A	0.500079	0.00873709	0.094646	1.26614e-07	GCST90201005	GCST90201005	8264	0.00433174513628429	35.9445810802509		1.26614e-07	2.37467109421118e-07	2.2682846654859e-07	1.95576270978821e-07
rs184351118	G	A	0.723508	0.00357427	0.147249	8.94599e-07	GCST90201005	GCST90201005	8264	0.00372862717332854	30.9212113750055		8.94599e-07	1.58709460020949e-06	5.12686344789535e-06	4.6218379966016e-06
rs2061576	C	T	1.43679	0.00095223	0.284365	4.35731e-07	GCST90201005	GCST90201005	8264	0.00392775783423834	32.5790980340127		4.35731e-07	1.3872917500557e-06	4.43669319185027e-06	8.59245154836216e-07
rs62125202	G	A	0.199076	0.941215	0.0378003	1.3904e-07	GCST90201005	GCST90201005	8264	0.00438554094356299	36.392942012972		1.3904e-07	2.85050344290399e-07	3.43921710859942e-07	6.52142518105141e-07
rs62240409	T	G	0.424151	0.0116759	0.0810014	1.63794e-07	GCST90201005	GCST90201005	8264	0.0041520324452501	34.4471176126293		1.63794e-07	3.28327792738052e-07	4.75018732685861e-07	4.34942982840172e-07
rs73301708	C	T	-1.14132	0.00142925	0.232319	8.9816e-07	GCST90201005	GCST90201005	8264	0.00371819268911947	30.8343560748362		8.9816e-07	2.06737110680729e-06	1.89103139553074e-06	1.44336939970491e-06
rs75973684	A	G	-0.265009	0.0336301	0.0489143	6.03269e-08	GCST90201005	GCST90201005	8264	0.00456481094156196	37.8874168943719		6.03269e-08	1.1907827597945e-07	1.17346828255296e-07	2.19103479999032e-07
rs10822155	A	C	0.0770626	0.425249	0.0154583	6.19006e-07	GCST90201004	GCST90201004	8264	0.00290295529112079	24.0540444307932		6.19006e-07	1.38603393502335e-06	2.85191723700406e-06	8.91759332928417e-07
rs117831737	C	A	-0.264444	0.0212989	0.0532226	6.74232e-07	GCST90201004	GCST90201004	8264	0.00291544385327341	24.1578279066237		6.74232e-07	2.31765804781859e-06	1.91419657970026e-06	1.61184205562629e-06
rs12961923	A	G	0.108625	0.367235	0.0164874	4.44751e-11	GCST90201004	GCST90201004	8264	0.00548373032754199	45.5563989728128		4.44751e-11	1.16745116597109e-10	1.07068917757065e-10	1.03267186401244e-10
rs1466448	A	C	-0.166484	0.809538	0.0193697	8.32044e-18	GCST90201004	GCST90201004	8264	0.00854713530879731	71.2252033718996		8.32044e-18	2.59850368868805e-17	2.77023558960929e-17	2.42580637051527e-17
rs34967683	G	C	0.0877767	0.284173	0.0169563	2.25918e-07	GCST90201004	GCST90201004	8264	0.00313458016994967	25.9793356745581		2.25918e-07	1.62899393745047e-06	1.4788274410977e-06	5.5972897111776e-07
rs364585	G	A	0.100081	0.614791	0.0157951	2.35466e-10	GCST90201004	GCST90201004	8264	0.00474413670002449	39.3828952543316		2.35466e-10	1.24929467437235e-09	5.91026562921002e-10	4.90202055277914e-10
rs538972286	A	G	-0.638502	0.00355044	0.129381	8.01343e-07	GCST90201004	GCST90201004	8264	0.00288464262819849	23.9018657349685		8.01343e-07	2.46544720722921e-06	1.46808480376589e-06	1.706487318303e-06
rs7160525	A	G	-0.133554	0.164883	0.0205994	8.96799e-11	GCST90201004	GCST90201004	8264	0.00491209774930521	40.7840870268517		8.96799e-11	2.99229038704896e-10	4.87286416798182e-10	3.42982871211284e-10
rs111269071	C	T	-0.153391	0.0685489	0.0304425	4.68692e-07	GCST90201003	GCST90201003	8264	0.00300462518463953	24.899025514626		4.68692e-07	9.44497465292076e-07	7.48656672595637e-07	6.89382766639342e-07
rs117902878	T	A	-0.194362	0.0439715	0.0372916	1.86865e-07	GCST90201003	GCST90201003	8264	0.00317610487536867	26.3245881330073		1.86865e-07	2.07233640438128e-06	3.09785447549335e-07	4.59919238359282e-07
rs142426869	G	A	0.351561	0.0123495	0.069263	3.85994e-07	GCST90201003	GCST90201003	8264	0.003014977256129	24.9850715124907		3.85994e-07	8.95464312826879e-07	7.582774621292e-07	1.8450796183408e-06
rs144286196	C	T	0.460636	0.00693507	0.0919822	5.50338e-07	GCST90201003	GCST90201003	8264	0.00292263272199531	24.2175706134474		5.50338e-07	2.23519853117694e-06	1.23133009733026e-06	1.20352067133449e-06
rs145262229	T	C	0.42364	0.00890117	0.082082	2.45402e-07	GCST90201003	GCST90201003	8264	0.00316656183686325	26.2452410749514		2.45402e-07	7.42494930130877e-07	5.33936634663404e-07	4.08726738991568e-07
rs188432817	C	T	-0.539316	0.00532827	0.105588	3.26001e-07	GCST90201003	GCST90201003	8264	0.00308306445216737	25.5510540502646		3.26001e-07	8.39824377690116e-07	5.56697308978044e-07	6.79138434134422e-07
rs193236029	T	C	0.511463	0.00540209	0.10382	8.37317e-07	GCST90201003	GCST90201003	8264	0.00281104499144627	23.2903238675862		8.37317e-07	1.56102656846889e-06	1.19865008199069e-06	2.03794200736186e-06
rs566716108	T	C	-1.04179	0.00147801	0.200243	1.96503e-07	GCST90201003	GCST90201003	8264	0.0032035047365539	26.5524169268003		1.96503e-07	3.36135263455482e-07	3.8762508490607e-07	2.82769618930995e-07
rs182976319	A	G	2.13915	0.000504711	0.404795	1.26036e-07	GCST90201002	GCST90201002	8264	0.00461674614407592	38.3204725361758		1.26036e-07	2.42415618459577e-07	2.32810398154601e-07	2.19295542952335e-07
rs582301	A	G	-0.763258	0.00343039	0.148217	2.61038e-07	GCST90201002	GCST90201002	8264	0.00398312432954615	33.0401763409465		2.61038e-07	4.13526013673325e-07	5.5001651328085e-07	6.19735815240437e-07
rs62125201	T	G	-0.196851	0.942539	0.0389379	4.29242e-07	GCST90201002	GCST90201002	8264	0.00419737484503007	34.8248840619813		4.29242e-07	8.46273474074033e-07	1.01093209364198e-06	1.87607507241956e-06
rs17132647	A	G	0.123547	0.106061	0.0251243	8.76971e-07	GCST90201001	GCST90201001	8264	0.00289439638018689	23.9829189669483		8.76971e-07	2.57355629621816e-06	1.46486607475513e-06	1.34014649884853e-06
rs561931	G	A	0.104441	0.580003	0.0159661	6.09481e-11	GCST90201001	GCST90201001	8264	0.00531432936094128	44.1415720323866		6.09481e-11	1.42220582068872e-10	1.35191804442359e-10	1.13350986390602e-10
rs780093	C	T	0.102938	0.597083	0.01593	1.03413e-10	GCST90201001	GCST90201001	8264	0.00509837464411442	42.3386295048072		1.03413e-10	1.72459154361036e-10	9.0327652560837e-10	1.37295949479251e-09
rs79259434	G	T	-0.268523	0.027943	0.0471897	1.26821e-08	GCST90201001	GCST90201001	8264	0.00391703759309268	32.4898284736562		1.26821e-08	9.83730884473715e-08	2.83691089291065e-08	2.12984732664002e-08
rs1047891	A	C	0.323414	0.308268	0.0161423	2.71524e-89	GCST90201000	GCST90201000	8264	0.0446081219067564	385.76034781578		2.71524e-89	2.35253851765296e-85	7.40757320987366e-85	3.37214426387232e-84
rs113801866	C	T	-0.644341	0.00334469	0.1317	9.95644e-07	GCST90201000	GCST90201000	8264	0.00276797641855772	22.9324977832065		9.95644e-07	1.76959721528203e-06	1.4020684257133e-06	1.35009768771978e-06
rs13241866	G	C	0.181256	0.753211	0.0176318	8.66508e-25	GCST90201000	GCST90201000	8264	0.0122139807464703	102.159685357358		8.66508e-25	1.21485248030183e-23	1.10529495309426e-23	3.4506260998944e-24
rs138144538	C	T	0.615189	0.00476249	0.110702	2.74234e-08	GCST90201000	GCST90201000	8264	0.00358763234806725	29.7477424227294		2.74234e-08	5.18437445111812e-08	5.3493309059923e-08	4.30153539339012e-08
rs139685227	A	G	-0.381501	0.0096271	0.0776985	9.1072e-07	GCST90201000	GCST90201000	8264	0.00277533612110997	22.9936421181369		9.1072e-07	2.38793905129459e-06	2.65672932574563e-06	1.75642144208558e-06
rs192878287	G	A	0.60975	0.00420066	0.117663	2.19314e-07	GCST90201000	GCST90201000	8264	0.00311044824188994	25.7787067074511		2.19314e-07	3.52918309091413e-07	3.82247221305122e-07	4.95180821079601e-07
rs4738406	T	C	-0.0870914	0.285566	0.0168347	2.29974e-07	GCST90201000	GCST90201000	8264	0.003094918038835	25.6495962349311		2.29974e-07	6.31741962686583e-07	5.2322569058847e-07	7.67457909708358e-07
rs532303	G	A	0.170722	0.670968	0.0162978	1.12383e-25	GCST90201000	GCST90201000	8264	0.0128691220828942	107.710830475916		1.12383e-25	6.85126968949591e-25	1.36948069993861e-24	5.02035974719474e-25
rs548959544	A	G	-0.70841	0.00279771	0.143926	8.56512e-07	GCST90201000	GCST90201000	8264	0.00280017596921883	23.2000179905486		8.56512e-07	2.56843056745949e-06	1.27874657842819e-06	1.1728400680352e-06
rs6915452	T	C	0.0768264	0.3907	0.0155791	8.16542e-07	GCST90201000	GCST90201000	8264	0.00281012443448273	23.2826752924357		8.16542e-07	1.05520120314519e-06	2.15791696332103e-06	1.80023739997318e-06
rs112156304	T	C	0.179386	0.0613465	0.0334026	7.85595e-08	GCST90200999	GCST90200999	8264	0.00370597240685312	30.7326383350801		7.85595e-08	2.35541183831374e-07	1.37660857056151e-07	1.91272722993945e-07
rs2254747	T	C	0.110896	0.821444	0.0218479	3.85853e-07	GCST90200999	GCST90200999	8264	0.00360756503290075	29.9136176227695		3.85853e-07	1.21443668092838e-06	2.71393550961203e-06	9.9873996807551e-07
rs367927612	G	A	0.869028	0.00213316	0.173114	5.16763e-07	GCST90200999	GCST90200999	8264	0.00321509312786167	26.6487777245211		5.16763e-07	1.32361971670448e-06	9.89793441797098e-07	2.80364779602973e-06
rs12347873	A	G	0.124555	0.105332	0.0252376	8.00328e-07	GCST90200998	GCST90200998	8264	0.00292398110785593	24.2287763975586		8.00328e-07	1.48189194262821e-06	3.03038580307944e-06	1.15058055282196e-06
rs146691572	T	C	-0.491988	0.00605312	0.0999605	8.57397e-07	GCST90200998	GCST90200998	8264	0.0029126042192743	24.1342295183684		8.57397e-07	2.21407923356561e-06	7.43036330161949e-06	1.80879266147066e-06
rs9922704	C	T	0.262946	0.0239032	0.0505526	1.9777e-07	GCST90200998	GCST90200998	8264	0.00322635437209623	26.7424203470662		1.9777e-07	5.98904010542878e-07	4.97228008768e-07	3.21482785221725e-07
rs117975739	T	C	0.590002	0.00426621	0.116421	4.02374e-07	GCST90200997	GCST90200997	8264	0.00295748423128523	24.5072144190757		4.02374e-07	1.17765133155433e-06	9.52239721624193e-07	6.91688458223187e-07
rs117991621	T	C	0.65329	0.00474799	0.11028	3.14327e-09	GCST90200997	GCST90200997	8264	0.00403352613691308	33.4599545443705		3.14327e-09	1.33785593240428e-08	1.41982431313275e-08	7.16975162902913e-09
rs189836247	T	G	0.436621	0.00885282	0.0809615	6.93112e-08	GCST90200997	GCST90200997	8264	0.00334548447848032	27.7331736632337		6.93112e-08	4.42922844595316e-07	6.22206111351021e-07	1.04872769777375e-07
rs2657879	G	A	0.273716	0.195019	0.0188481	8.76104e-48	GCST90200997	GCST90200997	8264	0.0235230114574585	199.02887926893		8.76104e-48	2.95700132066764e-46	2.15520923407093e-45	4.00914133298349e-46
rs36066734	G	A	-0.0780371	0.449871	0.0151335	2.51489e-07	GCST90200997	GCST90200997	8264	0.003014288224087	24.9793442506269		2.51489e-07	6.50745208878006e-07	6.23265277268926e-07	3.42173255634459e-07
rs558927055	A	C	1.5846	0.000548112	0.323505	9.66989e-07	GCST90200997	GCST90200997	8264	0.00275106278429287	22.7919828997634		9.66989e-07	2.20752458229254e-06	2.34212348874967e-06	1.6412203318006e-06
rs61937878	T	C	0.809364	0.00432084	0.11544	2.36427e-12	GCST90200997	GCST90200997	8264	0.00563644617849987	46.8322859861429		2.36427e-12	1.01651883505188e-11	7.13172300889475e-12	5.13212539108917e-12
rs7913812	C	T	-0.103198	0.194343	0.0191244	6.8098e-08	GCST90200997	GCST90200997	8264	0.00333496779422418	27.6457014398308		6.8098e-08	1.47431328482825e-07	1.23879810824037e-07	1.45990458595082e-07
rs79325206	A	G	1.06653	0.0012216	0.217158	9.04781e-07	GCST90200997	GCST90200997	8264	0.00277571142740847	22.9967601832829		9.04781e-07	1.42147099809973e-06	1.23322317728757e-06	1.41691510654684e-06
rs147357370	T	C	-0.504496	0.00633747	0.100655	5.38372e-07	GCST90200996	GCST90200996	8264	0.0032055332045214	26.5692840580241		5.38372e-07	1.71692570041382e-06	3.12663616071856e-06	1.39891591342456e-06
rs2060717	A	G	-0.182832	0.0509296	0.0367805	6.66479e-07	GCST90200996	GCST90200996	8264	0.00323149218255642	26.7851443970087		6.66479e-07	1.06407219734232e-06	4.55489342504643e-06	1.25440455019069e-06
rs2426643	G	A	0.0831364	0.47866	0.0161535	2.65159e-07	GCST90200996	GCST90200996	8264	0.0034495354224593	28.5987139371216		2.65159e-07	1.15172814457628e-06	1.09289331562958e-06	4.64398095306633e-07
rs55635904	C	T	-0.288171	0.0194993	0.0579051	6.47081e-07	GCST90200996	GCST90200996	8264	0.00317539291845838	26.3186684055815		6.47081e-07	1.72937086370978e-06	1.02564846667605e-06	2.04460538869172e-06
rs76149982	A	C	0.172734	0.0806139	0.030229	1.10237e-08	GCST90200996	GCST90200996	8264	0.00442276151199474	36.7031850462909		1.10237e-08	2.01079404209135e-08	1.79911055074549e-08	3.20658627359395e-08
rs111435668	T	C	0.223242	0.0324129	0.0451946	7.8297e-07	GCST90200995	GCST90200995	8264	0.00312600568841377	25.9080477021672		7.8297e-07	1.31642492728589e-06	1.87809442990064e-06	1.61884415863141e-06
rs12345219	C	G	0.104344	0.186076	0.0206749	4.49073e-07	GCST90200995	GCST90200995	8264	0.00329791284678871	27.3375126744166		4.49073e-07	7.15532188922926e-07	6.56454329053797e-07	1.7966297536811e-06
rs140447995	G	C	1.05494	0.00145176	0.210305	5.26945e-07	GCST90200995	GCST90200995	8264	0.003226631667672	26.7447262188671		5.26945e-07	8.725219341301e-07	8.82710416337465e-07	1.50075569028089e-06
rs181024793	A	C	0.87538	0.00237248	0.164521	1.03331e-07	GCST90200995	GCST90200995	8264	0.00362738970813427	30.0786005747653		1.03331e-07	2.32718695385441e-07	1.93818622268358e-07	2.33722793439051e-07
rs531259718	A	T	-1.26421	0.000988272	0.254583	6.8419e-07	GCST90200995	GCST90200995	8264	0.00315584391998218	26.1561271216399		6.8419e-07	4.91726159933017e-06	1.40535111681224e-06	1.18425931332875e-06
rs75956678	G	T	0.2177	0.0367461	0.0426447	3.30851e-07	GCST90200995	GCST90200995	8264	0.0033550491160182	27.8127288679448		3.30851e-07	5.469458391971e-07	6.25758870352739e-07	1.33794597181263e-06
rs117039198	G	A	-0.32816	0.0141532	0.0659457	6.48402e-07	GCST90200994	GCST90200994	8264	0.00300514447931471	24.9033418283099		6.48402e-07	9.3306346176804e-07	8.93571873823146e-07	9.92044308758194e-07
rs150806093	A	C	-0.463366	0.00694275	0.0933862	6.98338e-07	GCST90200994	GCST90200994	8264	0.00296063000833432	24.533359328692		6.98338e-07	1.35036670367266e-06	1.21653083135183e-06	1.37235574404007e-06
rs2693467	C	T	-0.133575	0.110313	0.0251838	1.13282e-07	GCST90200994	GCST90200994	8264	0.00350222707917779	29.0370946272712		1.13282e-07	1.98998703076515e-07	6.98996355634324e-07	1.58821808927087e-07
rs559634546	A	G	0.98078	0.00158324	0.194482	4.58197e-07	GCST90200994	GCST90200994	8264	0.00304110779452816	25.2022754346559		4.58197e-07	1.26832718663269e-06	1.39791433261115e-06	1.64717689928163e-06
rs76844890	T	G	-0.283026	0.0211911	0.0532766	1.08194e-07	GCST90200994	GCST90200994	8264	0.00332302855524686	27.5463993952342		1.08194e-07	3.52180281040292e-07	2.75064919527197e-07	4.33122242284886e-07
rs78678587	G	A	0.499283	0.00591247	0.100093	6.09515e-07	GCST90200994	GCST90200994	8264	0.00293033403916915	24.2815729513595		6.09515e-07	1.33790361463598e-06	8.48652516618413e-07	1.07566119095274e-06
rs946527	C	T	-0.0899066	0.714756	0.0171008	1.46055e-07	GCST90200994	GCST90200994	8264	0.00329600204020495	27.3216209746474		1.46055e-07	2.37937903379642e-07	6.34715811850998e-07	2.83497573550227e-07
rs10811198	G	T	-0.108295	0.817949	0.02006	6.71767e-08	GCST90200993	GCST90200993	8264	0.00349273874259707	28.9581507463628		6.71767e-08	9.68592521505333e-08	2.75895078804536e-07	9.36944319206612e-08
rs149988826	C	T	-0.385273	0.0100409	0.0774295	6.49798e-07	GCST90200993	GCST90200993	8264	0.00295091730321513	24.4526364672237		6.49798e-07	1.16726840044586e-06	2.28544971311917e-06	1.26901408125537e-06
rs72656253	T	A	-0.128479	0.117186	0.0243601	1.33376e-07	GCST90200993	GCST90200993	8264	0.00341538159044582	28.3145878222525		1.33376e-07	2.62875148369629e-07	2.00865113210089e-07	7.68472970305008e-07
rs76524064	G	C	-0.110684	0.139784	0.0225654	9.34196e-07	GCST90200993	GCST90200993	8264	0.00294621656574322	24.4135689273733		9.34196e-07	6.89291758243592e-06	1.87261028651917e-06	1.58907813247522e-06
rs9842608	T	G	-0.515639	0.00549994	0.10464	8.31831e-07	GCST90200993	GCST90200993	8264	0.00290860184997759	24.1009686063896		8.31831e-07	3.44201250047101e-06	2.02939478646934e-06	1.66290957119711e-06
rs10158032	C	T	-0.0846759	0.290642	0.016926	5.65259e-07	GCST90200992	GCST90200992	8264	0.00295647004270342	24.4987854179865		5.65259e-07	9.34540436245535e-07	2.32883489244406e-06	9.28699104724073e-07
rs114899947	T	A	-0.396243	0.00980272	0.0788022	4.94772e-07	GCST90200992	GCST90200992	8264	0.00304804608251252	25.2599502260494		4.94772e-07	8.39852531348836e-07	1.25799075199267e-06	1.3386298528506e-06
rs117789417	C	T	0.359154	0.0121389	0.0699336	2.81176e-07	GCST90200992	GCST90200992	8264	0.00309361759281685	25.6387851486471		2.81176e-07	1.00236140631483e-06	4.8500802238221e-07	5.35340350714294e-07
rs2021965	A	C	-0.100229	0.72772	0.0172435	6.15155e-09	GCST90200992	GCST90200992	8264	0.00398104276760378	33.0228406870253		6.15155e-09	9.64994858378871e-09	1.11180772234289e-08	2.58338940773544e-08
rs2282377	G	C	-0.483398	0.129928	0.0222685	1.73454e-104	GCST90200992	GCST90200992	8264	0.052832071608227	460.846025866096		1.73454e-104	2.45572744447234e-100	9.49217129798475e-97	1.30600803433655e-99
rs2463820	T	A	-0.133226	0.878026	0.0236159	1.68684e-08	GCST90200992	GCST90200992	8264	0.00380174178177267	31.5298589832759		1.68684e-08	2.90907053492759e-08	3.65224603989016e-08	4.71358005202935e-08
rs28492690	C	T	-0.0925521	0.738555	0.0177551	1.86108e-07	GCST90200992	GCST90200992	8264	0.00330800177200759	27.4214207487546		1.86108e-07	6.69929121902684e-07	3.96640343136758e-07	4.90051630492129e-07
rs34655123	G	A	0.156438	0.0684249	0.0301989	2.21571e-07	GCST90200992	GCST90200992	8264	0.00311994220381482	25.8576368203247		2.21571e-07	6.25784776092421e-07	3.49568989433091e-07	7.93381814373344e-07
rs56664584	G	A	0.332491	0.0131435	0.067738	9.17801e-07	GCST90200992	GCST90200992	8264	0.00286783934955144	23.7622349784986		9.17801e-07	1.2728178435883e-06	2.18702015658792e-06	1.5779934785194e-06
rs568315580	C	T	1.0473	0.00139835	0.206077	3.73317e-07	GCST90200992	GCST90200992	8264	0.00306323537557048	25.3862146236503		3.73317e-07	6.43809447902739e-07	9.949636596851e-07	7.71635971444528e-07
rs11729685	T	G	-0.0912246	0.234063	0.0179817	3.91185e-07	GCST90200991	GCST90200991	8264	0.00298386896705257	24.726506059884		3.91185e-07	2.18347835478881e-06	7.58569673187748e-07	6.77707210047377e-07
rs188059468	T	C	-0.759975	0.00304247	0.138575	4.15279e-08	GCST90200991	GCST90200991	8264	0.00350373757187564	29.0496622117782		4.15279e-08	1.34829402087234e-07	1.15500794321292e-07	5.67325242799868e-08
rs2845729	G	T	-0.081227	0.543142	0.0153449	1.20061e-07	GCST90200991	GCST90200991	8264	0.00327435259432593	27.1415722117063		1.20061e-07	3.79995237362808e-07	3.7253163903717e-07	2.8964185607502e-07
rs1728918	G	A	0.0916461	0.709129	0.018513	7.4074e-07	GCST90200990	GCST90200990	8264	0.0034648436545879	28.7260696142293		7.4074e-07	1.17761566465801e-06	1.36249877881757e-06	3.85850009474563e-06
rs174560	C	T	0.295649	0.300555	0.0181972	2.34562e-59	GCST90200990	GCST90200990	8264	0.0367502545555708	315.214828318522		2.34562e-59	6.60429414604855e-57	2.21980896845667e-56	2.79536849368127e-56
rs182014432	A	G	-0.843714	0.0022641	0.172372	9.84362e-07	GCST90200990	GCST90200990	8264	0.00321611604349623	26.6572836690499		9.84362e-07	1.80953532417767e-06	4.69052837208713e-06	1.6206390168669e-06
rs2277841	C	T	-0.107303	0.811172	0.0218305	8.86642e-07	GCST90200990	GCST90200990	8264	0.00352722422597374	29.2450805114656		8.86642e-07	2.33217828801042e-06	2.04119479828573e-06	1.86041570361876e-06
rs34214093	A	G	0.0892709	0.319495	0.0180669	7.76762e-07	GCST90200990	GCST90200990	8264	0.00346533486909335	28.7301563008732		7.76762e-07	1.04378800027715e-06	1.59687576248205e-06	2.09837208168164e-06
rs483082	T	G	-0.167686	0.224701	0.0200567	6.23877e-17	GCST90200990	GCST90200990	8264	0.00979710663193142	81.7445551160693		6.23877e-17	9.32285279020302e-16	6.25395631679869e-15	2.40104860979828e-16
rs111688512	A	G	0.149099	0.126162	0.0231842	1.26718e-10	GCST90200989	GCST90200989	8264	0.00490161220530754	40.6965989865579		1.26718e-10	3.95329223621375e-10	6.32400449250902e-10	2.79625709840434e-10
rs17624249	A	G	-0.26175	0.0217841	0.0528931	7.47243e-07	GCST90200989	GCST90200989	8264	0.00291996547131682	24.1954044696354		7.47243e-07	1.20396708991025e-06	5.58899354497714e-06	1.38297074937351e-06
rs186127537	A	G	-0.772302	0.00243576	0.156485	8.0028e-07	GCST90200989	GCST90200989	8264	0.00289854255844729	24.0173739985685		8.0028e-07	3.45719806506075e-06	2.92603301292408e-06	1.49474130939281e-06
rs1974562	C	T	-0.0991104	0.738648	0.0177772	2.47308e-08	GCST90200989	GCST90200989	8264	0.00379255430086429	31.4533722559668		2.47308e-08	9.92869147264319e-08	5.66054551637079e-08	7.12610798129032e-08
rs2463822	C	T	-0.175231	0.876369	0.0231887	4.13254e-14	GCST90200989	GCST90200989	8264	0.00665374669205384	55.3414833817334		4.13254e-14	9.91135460037549e-14	1.43053177942954e-13	1.89374545859341e-13
rs3020583	A	G	0.0840268	0.607674	0.0158151	1.07796e-07	GCST90200989	GCST90200989	8264	0.00336653698642879	27.9082828483112		1.07796e-07	4.362775505011e-07	2.76619275803722e-07	2.52312256954729e-07
rs72655923	A	G	-0.576616	0.00433191	0.117683	9.59584e-07	GCST90200989	GCST90200989	8264	0.00286812046035022	23.7645708954301		9.59584e-07	7.74863007148623e-06	1.77256465561787e-06	1.44491650194215e-06
rs8012505	G	C	-0.601381	0.13031	0.0219313	1.53573e-165	GCST90200989	GCST90200989	8264	0.0819731497273033	737.736769731519		1.53573e-165	2.23768005580643e-157	1.05062087130178e-152	1.80807399523798e-156
rs28456	G	A	0.268207	0.301133	0.0183228	1.61057e-48	GCST90200988	GCST90200988	8264	0.0302777150315879	257.965074608065		1.61057e-48	1.73750925664505e-46	4.75230193519828e-46	6.13368991672601e-46
rs369228706	T	C	1.62677	0.000735294	0.313433	2.10118e-07	GCST90200988	GCST90200988	8264	0.00388887403233728	32.2553141086125		2.10118e-07	3.22950799998632e-07	1.56111597975614e-06	2.79172604398351e-06
rs41284258	A	G	0.323899	0.0188776	0.0622308	1.94203e-07	GCST90200988	GCST90200988	8264	0.00388614660862616	32.2326039048213		1.94203e-07	2.92923313454945e-07	6.21109176687398e-07	3.91959167493182e-07
rs9922316	G	T	0.111625	0.830785	0.0227968	9.7555e-07	GCST90200988	GCST90200988	8264	0.00350332513015906	29.0462306150242		9.7555e-07	1.61152704478135e-06	1.99316905912911e-06	1.37186155445863e-06
rs1168041	C	T	-0.0977144	0.668149	0.0178193	4.16697e-08	GCST90200987	GCST90200987	8264	0.00423412415442151	35.1310831314885		4.16697e-08	7.18481240555625e-08	6.24896238415822e-08	1.40424652452948e-07
rs116843064	A	G	0.290251	0.0210372	0.0567048	3.07748e-07	GCST90200987	GCST90200987	8264	0.00347001674080416	28.7691075975053		3.07748e-07	4.5440479399371e-07	4.67459380876466e-07	4.57595441548148e-07
rs12521890	C	A	-0.090699	0.723988	0.0183652	7.86729e-07	GCST90200987	GCST90200987	8264	0.00328771622667335	27.2527106437796		7.86729e-07	1.32382575335007e-05	4.03119165285324e-06	2.56039413355575e-06
rs138326449	A	G	1.10074	0.00196106	0.186586	3.64881e-09	GCST90200987	GCST90200987	8264	0.00474283330281534	39.3720236930309		3.64881e-09	6.22632905919408e-09	1.07479469626733e-08	7.03723634626512e-09
rs4665972	C	T	0.0874803	0.589742	0.0168944	2.24202e-07	GCST90200987	GCST90200987	8264	0.00370313581078784	30.7090277691757		2.24202e-07	3.00562214440025e-07	7.22874965798773e-07	1.3739244446547e-06
rs539888602	T	C	0.708458	0.00370474	0.135929	1.86843e-07	GCST90200987	GCST90200987	8264	0.0037051347887117	30.7256663596716		1.86843e-07	2.78619887348068e-07	3.79473001805646e-07	3.18127325481522e-07
rs541132304	T	C	0.847829	0.00251783	0.164741	2.65464e-07	GCST90200987	GCST90200987	8264	0.00361058917717836	29.9387844328989		2.65464e-07	5.07444619925101e-07	4.41151084551153e-07	4.31391074089806e-07
rs545481962	T	G	-0.774905	0.00287075	0.154438	5.23247e-07	GCST90200987	GCST90200987	8264	0.00343774573214637	28.5006331690336		5.23247e-07	8.92266015637713e-07	5.30621322683129e-06	9.61044355500644e-07
rs59007384	T	G	-0.132959	0.203579	0.0204015	7.16728e-11	GCST90200987	GCST90200987	8264	0.00573246161727476	47.6346617520697		7.16728e-11	3.82046814958057e-10	2.1503170541267e-09	1.99508076827363e-10
rs1651059	G	A	-0.138526	0.0866002	0.0281494	8.60639e-07	GCST90200986	GCST90200986	8264	0.00303579464639581	25.1581102248562		8.60639e-07	2.32481770596552e-06	2.35508922891585e-06	1.11876447128167e-06
rs174564	G	A	0.287922	0.336934	0.0165881	1.74351e-67	GCST90200986	GCST90200986	8264	0.0370408797954275	317.803468962222		1.74351e-67	3.19961834024602e-64	4.09041663270115e-64	7.01621003231643e-64
rs192883861	A	G	0.551048	0.00530939	0.109562	4.91597e-07	GCST90200986	GCST90200986	8264	0.003207314164904	26.584093169019		4.91597e-07	1.18680843356559e-06	3.03675638164689e-06	9.43617269011174e-07
rs2077334	A	C	0.123266	0.137368	0.0230467	8.86595e-08	GCST90200986	GCST90200986	8264	0.00360103831309748	29.8593030370502		8.86595e-08	2.09454558288278e-07	4.29770337880967e-07	2.29139510217948e-07
rs13247874	T	C	0.113895	0.189323	0.0197135	7.58146e-09	GCST90200985	GCST90200985	8264	0.00398190177635825	33.0299946707243		7.58146e-09	2.13129926778991e-08	8.06699672871931e-08	3.97556072218882e-08
rs1436756	A	G	0.0943964	0.787879	0.0189657	6.45098e-07	GCST90200985	GCST90200985	8264	0.00297840704403636	24.6811093878839		6.45098e-07	8.83883152371415e-07	9.39217820396911e-07	1.21525357869346e-06
rs174533	A	G	-0.0938819	0.339698	0.0163202	8.79347e-09	GCST90200985	GCST90200985	8264	0.00395393330191909	32.7970743850722		8.79347e-09	3.39982837117826e-08	2.93156677103506e-08	4.74299385544719e-08
rs2119690	A	G	0.0964491	0.291206	0.0169114	1.17591e-08	GCST90200985	GCST90200985	8264	0.00384013689022417	31.849517494097		1.17591e-08	1.96802026531385e-08	2.4723372119026e-08	6.70397987390991e-08
rs41291902	G	A	-0.159854	0.0839925	0.0275306	6.3823e-09	GCST90200985	GCST90200985	8264	0.00393202752484144	32.6146531240368		6.3823e-09	1.39608426062804e-08	1.82149671480702e-08	9.13058271988591e-09
rs563623613	A	G	0.767212	0.00245098	0.155788	8.44812e-07	GCST90200985	GCST90200985	8264	0.00287829155507288	23.8490894608034		8.44812e-07	1.36858427797292e-06	2.96925278385819e-06	1.65460210686765e-06
rs7309088	T	C	0.0875892	0.514165	0.0154645	1.47972e-08	GCST90200985	GCST90200985	8264	0.00383285530028787	31.7888927169187		1.47972e-08	2.53960569676532e-08	3.14342589952827e-08	5.70494855005741e-08
rs780108	C	T	0.0884417	0.433312	0.0156067	1.45399e-08	GCST90200985	GCST90200985	8264	0.00384139433933116	31.8599868045161		1.45399e-08	2.80689728625031e-08	1.36414648768441e-07	1.09886591240701e-07
rs143645340	T	C	1.34403	0.00108799	0.244231	3.73136e-08	GCST90200984	GCST90200984	8264	0.00392644989116014	32.5682064313628		3.73136e-08	6.38902567662443e-08	1.6421389504571e-07	1.07845768253984e-07
rs145883830	T	C	0.599052	0.0055102	0.109032	3.92312e-08	GCST90200984	GCST90200984	8264	0.00393302526386947	32.6229616624903		3.92312e-08	1.63662899066912e-07	7.7122148885679e-08	1.63522774877965e-07
rs184978253	T	C	0.566082	0.00482599	0.114802	8.1834e-07	GCST90200984	GCST90200984	8264	0.00307803908360793	25.5092774617907		8.1834e-07	3.78176679099973e-06	1.81724217847292e-06	1.94297967958384e-06
rs188742997	T	A	0.610915	0.00427408	0.119737	3.3581e-07	GCST90200984	GCST90200984	8264	0.00317668412167448	26.3294044142103		3.3581e-07	6.2269099162448e-07	1.73262715417012e-06	2.35056080459898e-06
rs200243234	T	A	0.661433	0.00360201	0.134586	8.89712e-07	GCST90200984	GCST90200984	8264	0.00314036024063521	26.0273916941719		8.89712e-07	1.80687306355987e-06	2.67740492422619e-06	1.48199305047768e-06
rs111504054	T	C	-0.75557	0.00361414	0.132219	1.09991e-08	GCST90200983	GCST90200983	8264	0.00411161020048447	34.1103720299835		1.09991e-08	1.89131280149449e-08	3.33576820279465e-08	2.26247099241438e-08
rs193006896	T	C	0.940354	0.00170738	0.192044	9.75336e-07	GCST90200983	GCST90200983	8264	0.0030143994272602	24.9803		9.75336e-07	2.25764205263656e-06	2.26953216319072e-06	4.8078391447379e-06
rs42238	T	C	0.10139	0.198149	0.0202856	5.78931e-07	GCST90200983	GCST90200983	8264	0.0032666740445922	27.0777150252807		5.78931e-07	2.3674384946573e-06	1.58231376745916e-06	1.53007826151993e-06
rs5117	C	T	-0.173394	0.224199	0.0190009	7.13375e-20	GCST90200983	GCST90200983	8264	0.0104588066097171	87.3239646683424		7.13375e-20	1.54024888814838e-18	1.36696076171946e-17	3.23270814976027e-19
rs545830760	G	C	1.20904	0.00105028	0.244641	7.7284e-07	GCST90200983	GCST90200983	8264	0.00306732687172816	25.4202267588409		7.7284e-07	1.43146734741176e-06	1.43701289500772e-06	5.16136496220739e-06
rs146378583	C	A	-0.777043	0.00251386	0.157468	8.03085e-07	GCST90200982	GCST90200982	8264	0.00302808497360492	25.0940248916255		8.03085e-07	2.06543335248608e-06	1.32344887775241e-06	1.72720466344933e-06
rs146425656	T	C	0.403197	0.00985825	0.0800903	4.79662e-07	GCST90200982	GCST90200982	8264	0.00317367010139207	26.3043436867968		4.79662e-07	1.0924205163323e-06	1.08131784151321e-06	6.29205072242505e-07
rs148484568	G	T	-1.09194	0.00128617	0.219616	6.62417e-07	GCST90200982	GCST90200982	8264	0.00306314098187484	25.385429943051		6.62417e-07	2.07956412325618e-06	1.18547228022357e-06	1.39797165658308e-06
rs186242270	C	T	-0.491044	0.00636902	0.0992183	7.45472e-07	GCST90200982	GCST90200982	8264	0.00305188770572968	25.2918842152298		7.45472e-07	2.05796572107569e-06	1.08877896512784e-06	1.22176251291276e-06
rs540592225	C	T	-0.92053	0.00180203	0.185707	7.16283e-07	GCST90200982	GCST90200982	8264	0.00304848869035229	25.2636294483412		7.16283e-07	1.40008509049106e-06	1.98290773078094e-06	1.07123642202663e-06
rs62319871	T	C	-0.41255	0.00908037	0.0833673	7.47538e-07	GCST90200982	GCST90200982	8264	0.0030628459615829	25.3829774846798		7.47538e-07	3.49812006173784e-06	3.28417870964844e-06	1.38062690621753e-06
rs12548231	C	A	-0.0871459	0.540648	0.0157289	3.01584e-08	GCST90200981	GCST90200981	8264	0.003772108072113	31.2831603534882		3.01584e-08	4.48267543824906e-08	6.99225882376889e-08	8.87859182670512e-08
rs141826387	T	C	0.328248	0.0159345	0.063329	2.18083e-07	GCST90200981	GCST90200981	8264	0.00337906557404986	28.0124958331129		2.18083e-07	8.14135607935656e-07	3.44458286861258e-07	3.35856504790061e-07
rs187240675	T	G	0.663899	0.00371958	0.129538	2.97351e-07	GCST90200981	GCST90200981	8264	0.00326670203956305	27.0779478383005		2.97351e-07	5.24289120390932e-07	5.32397837613189e-07	5.84517718186147e-07
rs193064064	T	C	0.77823	0.00259527	0.155229	5.3464e-07	GCST90200981	GCST90200981	8264	0.00313545016509999	25.986568855665		5.3464e-07	1.19706155180072e-06	2.78185566597039e-06	9.7715376760869e-07
rs369563159	G	A	-0.294454	0.018312	0.0589923	5.99457e-07	GCST90200981	GCST90200981	8264	0.00311726823657285	25.8354060612586		5.99457e-07	4.14717305776474e-06	1.55616511904142e-06	1.96229124062803e-06
rs74069834	G	A	-0.305667	0.017587	0.0599765	3.4609e-07	GCST90200981	GCST90200981	8264	0.00322859053386012	26.7610153515929		3.4609e-07	2.15247649125787e-06	1.09951705745419e-06	6.73606322641899e-07
rs75915828	A	G	-0.466621	0.0081208	0.0876344	1.01156e-07	GCST90200981	GCST90200981	8264	0.0035076492044771	29.0822079108327		1.01156e-07	2.52800921781171e-07	3.57391174938368e-07	2.71781319215112e-07
rs181938219	C	T	-0.758291	0.00263384	0.147065	2.52053e-07	GCST90200980	GCST90200980	8264	0.00302096585340266	25.0348493057104		2.52053e-07	6.37332678977987e-07	2.04245886857131e-06	4.79294862969261e-07
rs56702468	C	T	-0.0962962	0.313394	0.0163715	4.05468e-09	GCST90200980	GCST90200980	8264	0.00399067689425739	33.1030761816014		4.05468e-09	7.11586431288e-09	6.83572530717256e-09	1.25990721047461e-08
rs71380863	G	A	-0.187483	0.04184	0.0374208	5.43957e-07	GCST90200980	GCST90200980	8264	0.00281827583313808	23.3504028093184		5.43957e-07	9.53755192349613e-07	8.50300846788929e-07	1.55924506820503e-06
rs72820832	G	A	-0.388345	0.00937041	0.0785081	7.55351e-07	GCST90200980	GCST90200980	8264	0.00279985358759104	23.1973394948845		7.55351e-07	2.49621249441899e-06	2.18994708800062e-06	1.73466388567115e-06
rs141977552	G	A	-0.72104	0.00295058	0.141204	3.28384e-07	GCST90200979	GCST90200979	8264	0.00305895290882104	25.3506152710031		3.28384e-07	5.92113695127588e-07	6.27431683004781e-07	5.44311975675485e-07
rs148799973	G	C	0.77397	0.00245942	0.154614	5.56261e-07	GCST90200979	GCST90200979	8264	0.00293928380913435	24.3559518861029		5.56261e-07	1.13912128500128e-06	1.22311038944788e-06	1.18651219934437e-06
rs183174183	C	A	-0.614659	0.00413376	0.11789	1.84983e-07	GCST90200979	GCST90200979	8264	0.00311060420166294	25.7800033007254		1.84983e-07	3.9033637791471e-07	4.93607382484702e-07	6.01825071882717e-07
rs193011528	G	A	1.54343	0.000613949	0.308657	5.71948e-07	GCST90200979	GCST90200979	8264	0.00292327350512692	24.2228958490115		5.71948e-07	1.10150304168599e-06	1.10232721517462e-06	8.66824800818957e-07
rs6498541	G	A	-0.101035	0.30713	0.0166436	1.27514e-09	GCST90200979	GCST90200979	8264	0.00434457885937528	36.0515392916129		1.27514e-09	2.59747599990889e-09	3.64932119027782e-09	5.98110859970487e-09
rs73155110	T	G	-0.308503	0.0158438	0.0617153	5.76827e-07	GCST90200979	GCST90200979	8264	0.00296805649566996	24.5950823611889		5.76827e-07	1.25172813926118e-06	1.01284303311676e-06	1.0836181404376e-06
rs113254913	A	G	-0.803765	0.00235459	0.162686	7.78909e-07	GCST90200978	GCST90200978	8264	0.003035146661176	25.1527239206634		7.78909e-07	1.0171918254681e-06	1.15555317727325e-06	1.01751842351805e-06
rs113557544	T	C	-0.254389	0.0283571	0.0473376	7.7037e-08	GCST90200978	GCST90200978	8264	0.00356611339029449	29.5686740751658		7.7037e-08	1.05630377898146e-07	1.422161150412e-07	2.08728322574155e-07
rs143757696	G	A	-0.443938	0.0079528	0.0886439	5.49675e-07	GCST90200978	GCST90200978	8264	0.00310976115563748	25.7729945251155		5.49675e-07	2.64056750881958e-06	3.06670259179205e-06	7.74332229337072e-07
rs2472297	T	C	-0.178512	0.250636	0.0179948	3.40114e-23	GCST90200978	GCST90200978	8264	0.0119701916399444	100.095890318706		3.40114e-23	1.44242620565379e-22	7.99488954758439e-22	2.64832541624667e-22
rs4410790	C	T	-0.121601	0.626752	0.0162802	8.06623e-14	GCST90200978	GCST90200978	8264	0.00691826998456153	57.5569410702569		8.06623e-14	2.95628838854553e-13	2.22182903373726e-13	3.42486475529225e-13
rs174567	G	A	-0.166931	0.345579	0.0166567	1.22146e-23	GCST90200977	GCST90200977	8264	0.0126040047002862	105.463549912572		1.22146e-23	2.19923104098198e-22	2.08556494587171e-22	3.44829022516574e-22
rs182288260	G	A	-0.99342	0.0018688	0.183957	6.65349e-08	GCST90200977	GCST90200977	8264	0.00368168179964852	30.5304584619504		6.65349e-08	2.32339795778106e-07	1.66869137217678e-07	1.5798950961939e-07
rs185459136	C	T	0.405414	0.00960175	0.0818178	7.23005e-07	GCST90200977	GCST90200977	8264	0.0031259911050995	25.9079264579913		7.23005e-07	1.95881948880301e-06	2.26079848722637e-06	1.718504331721e-06
rs28491088	C	A	-0.109809	0.154502	0.0222458	7.96755e-07	GCST90200977	GCST90200977	8264	0.00315030468507891	26.1100719902405		7.96755e-07	1.76953739618081e-06	3.50166093819606e-06	1.38073323111257e-06
rs3845828	C	T	0.0917847	0.287791	0.0175671	1.74345e-07	GCST90200977	GCST90200977	8264	0.0034534664947087	28.6314178214256		1.74345e-07	3.36267923734965e-07	1.02882295354577e-06	3.50239576280925e-07
rs118103311	C	T	-0.2962	0.0179375	0.0556116	1.00277e-07	GCST90200976	GCST90200976	8264	0.00309101523743469	25.6171508954429		1.00277e-07	1.71637089905949e-07	2.3390231288028e-07	1.73153389418943e-07
rs12734214	A	G	-0.10847	0.146401	0.0210187	2.46122e-07	GCST90200976	GCST90200976	8264	0.00294067626880027	24.3675243333644		2.46122e-07	5.55939268604755e-07	5.29653150609503e-07	4.36122273899888e-07
rs555158942	A	T	0.647884	0.00306373	0.130999	7.58619e-07	GCST90200976	GCST90200976	8264	0.00256414388177801	21.2394176741316		7.58619e-07	1.19075609358052e-06	1.75344296010207e-06	1.33602992266472e-06
rs78631951	T	C	0.289401	0.0158429	0.0583221	6.9728e-07	GCST90200976	GCST90200976	8264	0.00261173531502876	21.6346611814038		6.9728e-07	1.12548383895326e-06	2.9181896064977e-06	1.7755316837244e-06
rs874432	A	T	0.123947	0.230496	0.0173756	9.79344e-13	GCST90200976	GCST90200976	8264	0.00544974660733646	45.2725302881572		9.79344e-13	1.1197682113467e-11	2.6871116774013e-12	2.54803118702873e-12
rs10906776	G	A	-0.26784	0.0219567	0.0537714	6.32313e-07	GCST90200975	GCST90200975	8264	0.00308110159398277	25.534736486777		6.32313e-07	3.53413796778192e-06	1.14300086315653e-06	1.85051395635363e-06
rs114002064	T	G	-0.230981	0.0299145	0.0456679	4.24025e-07	GCST90200975	GCST90200975	8264	0.00309652272515173	25.6629366216466		4.24025e-07	8.5385100061341e-07	1.40169995739229e-06	1.05029138703758e-06
rs116559716	A	G	-0.451118	0.00832186	0.0868885	2.0814e-07	GCST90200975	GCST90200975	8264	0.00335893386756377	27.8450412659639		2.0814e-07	2.85977450799292e-07	4.48712860086929e-07	3.02016304961197e-07
rs150839044	C	T	0.442473	0.00853842	0.0853083	2.13986e-07	GCST90200975	GCST90200975	8264	0.00331479708864147	27.4779373330292		2.13986e-07	9.15783248275643e-07	5.80033376393375e-07	4.07080124167679e-07
rs174566	G	A	-0.0967688	0.344877	0.0165803	5.33556e-09	GCST90200975	GCST90200975	8264	0.00423143608803839	35.1086851165791		5.33556e-09	2.11979524893003e-08	1.94651447600068e-08	2.65739238711121e-08
rs184868533	C	T	-0.635524	0.00387888	0.126703	5.27998e-07	GCST90200975	GCST90200975	8264	0.0031211338938455	25.8675443002175		5.27998e-07	9.11328655912259e-07	9.23429825772278e-07	1.01610047997362e-06
rs570136428	T	C	-0.312778	0.0157455	0.0637348	9.22509e-07	GCST90200975	GCST90200975	8264	0.00303225874752271	25.1287185486659		9.22509e-07	2.65896177395069e-06	1.66265938692583e-06	1.32408726249831e-06
rs117498278	A	G	2.24283	0.000303693	0.41913	8.73958e-08	GCST90200974	GCST90200974	8264	0.00305439765977669	25.312748665361		8.73958e-08	1.50948331483986e-07	1.57118207079578e-07	1.22205443663048e-07
rs13433658	G	C	0.11687	0.177809	0.0192954	1.38768e-09	GCST90200974	GCST90200974	8264	0.00399358140737608	33.1272660214014		1.38768e-09	6.57792613059135e-09	7.51000833769572e-09	5.08367720649171e-09
rs187498368	A	G	-0.696811	0.00286132	0.137079	3.71012e-07	GCST90200974	GCST90200974	8264	0.00277065202820543	22.9547266168913		3.71012e-07	7.61837263854604e-07	1.20601012916899e-06	6.59281790115007e-07
rs111934662	A	T	-0.122588	0.116112	0.0234673	1.75307e-07	GCST90200973	GCST90200973	8264	0.00308460997400572	25.5639022731615		1.75307e-07	7.65160494736386e-07	3.2044387517504e-07	3.86687296484238e-07
rs142661815	A	G	-0.359486	0.010944	0.0723335	6.70085e-07	GCST90200973	GCST90200973	8264	0.00279763417974876	23.1788996750642		6.70085e-07	1.18389680182554e-06	2.09445529952234e-06	1.25384801334779e-06
rs143720098	C	A	-0.485579	0.00607586	0.0973328	6.0738e-07	GCST90200973	GCST90200973	8264	0.00284780852279544	23.5957903080774		6.0738e-07	8.42829400947292e-07	1.33809937042015e-06	2.25235828953385e-06
rs183324827	C	A	0.54331	0.00520578	0.104938	2.24973e-07	GCST90200973	GCST90200973	8264	0.00305734505695492	25.3372495753074		2.24973e-07	3.25574024192761e-07	3.45852607761905e-07	2.32817989806474e-06
rs2518814	T	C	0.240137	0.0927459	0.0258275	1.43512e-20	GCST90200973	GCST90200973	8264	0.00970446988379797	80.9640432998123		1.43512e-20	1.70335092587815e-19	1.79823427974582e-19	6.0262734194906e-20
rs528101630	A	C	1.95124	0.000366883	0.393108	6.91947e-07	GCST90200973	GCST90200973	8264	0.00279266987647223	23.1376543497283		6.91947e-07	2.65046161277804e-06	1.22933797563554e-06	1.23446231026695e-06
rs62354638	A	G	0.256754	0.0314338	0.0434236	3.36401e-09	GCST90200973	GCST90200973	8264	0.00401412254953034	33.2983441382872		3.36401e-09	7.26257044321524e-09	1.36219119179927e-08	1.15444237329486e-08
rs670051	G	C	-0.170339	0.94367	0.0325138	1.61452e-07	GCST90200973	GCST90200973	8264	0.00308473657103253	25.5649547005724		1.61452e-07	4.30037203106964e-07	2.46624780302635e-07	5.79428499086481e-07
rs142065980	A	G	0.530296	0.00556099	0.0987454	7.85906e-08	GCST90200972	GCST90200972	8264	0.00311026193190363	25.7771577939871		7.85906e-08	1.70930591474641e-07	3.26189289444415e-07	2.02845861006721e-07
rs1959873	C	T	0.0819011	0.715972	0.0166717	8.98769e-07	GCST90200972	GCST90200972	8264	0.00272814003755818	22.6015531924811		8.98769e-07	1.28125279527702e-06	2.03864169721427e-06	2.71199176425503e-06
rs77941587	A	G	-1.7707	0.000427664	0.358208	7.68453e-07	GCST90200972	GCST90200972	8264	0.00268063011361019	22.2068944686899		7.68453e-07	1.14212165907843e-06	1.71306264023662e-06	2.03802911476866e-06
rs10227729	C	T	0.106942	0.16595	0.0194162	3.63143e-08	GCST90200971	GCST90200971	8264	0.00316589088810916	26.2396624257386		3.63143e-08	8.33166816746954e-08	1.00715252654973e-07	1.0650083563815e-07
rs144184781	T	A	0.642604	0.00314123	0.124915	2.68482e-07	GCST90200971	GCST90200971	8264	0.0025861291841129	21.4219993769115		2.68482e-07	8.20545743809068e-07	4.43342168506368e-07	4.61214367884586e-07
rs540623565	C	G	-0.751177	0.00223511	0.150803	6.31955e-07	GCST90200971	GCST90200971	8264	0.00251675928111716	20.8459293667973		6.31955e-07	2.82878414376234e-06	1.2641096853522e-06	1.88660483893754e-06
rs541838288	T	C	0.465408	0.00598043	0.092538	4.92085e-07	GCST90200971	GCST90200971	8264	0.00257528341054457	21.3319272964006		4.92085e-07	1.7565579650301e-06	2.63791224041413e-06	9.64606218683069e-07
rs148882505	T	A	-0.297477	0.0172815	0.0577786	2.6248e-07	GCST90200970	GCST90200970	8264	0.00300571189011371	24.9080580824575		2.6248e-07	4.04100310972145e-07	5.55950270150924e-07	6.93523930901789e-07
rs188071979	T	C	-0.517783	0.00562691	0.0999584	2.21905e-07	GCST90200970	GCST90200970	8264	0.00300016335558808	24.8619395237768		2.21905e-07	4.15549327955083e-07	5.32592546186447e-07	7.46927185581153e-07
rs2744738	C	T	-0.0792052	0.517993	0.015245	2.04201e-07	GCST90200970	GCST90200970	8264	0.00313266981024875	25.9634528973365		2.04201e-07	4.36668172222097e-07	1.45067726768099e-06	9.85692183397413e-07
rs576100058	T	C	-0.508642	0.00638821	0.0951058	8.8847e-08	GCST90200970	GCST90200970	8264	0.00328435696209902	27.2247730939147		8.8847e-08	2.69996433605028e-07	5.28870835490452e-07	1.18003616932912e-07
rs138959835	A	G	-0.285808	0.0180406	0.0575233	6.74515e-07	GCST90200969	GCST90200969	8264	0.00289416486321867	23.9809950531806		6.74515e-07	2.52352260564154e-06	2.64266122994063e-06	1.06042814292388e-06
rs144321460	T	C	0.441206	0.0076055	0.0890062	7.15805e-07	GCST90200969	GCST90200969	8264	0.00293849485503766	24.3493950644413		7.15805e-07	1.85024945460288e-06	3.68742702579222e-06	9.32137580337753e-07
rs2854437	G	T	0.117756	0.876529	0.0238246	7.70777e-07	GCST90200969	GCST90200969	8264	0.00300142392662812	24.8724171497478		7.70777e-07	2.10520651168887e-06	1.5737715464082e-06	3.54441458418797e-06
rs55643300	A	G	0.490497	0.00660874	0.095264	2.62127e-07	GCST90200969	GCST90200969	8264	0.00315894240355005	26.1818892181869		2.62127e-07	6.14312544873162e-07	1.4371749841745e-06	4.11846545005031e-07
rs573928787	T	C	0.720675	0.00299584	0.140918	3.1519e-07	GCST90200969	GCST90200969	8264	0.00310259075981483	25.7133829619715		3.1519e-07	6.72741126954832e-07	4.64667169309925e-07	1.12328963709945e-06
rs117659896	A	C	-0.276878	0.02	0.0553594	5.68989e-07	GCST90200968	GCST90200968	8264	0.0030051279338528	24.9032043043894		5.68989e-07	9.03348001370381e-07	2.28495214504543e-06	1.66958717624105e-06
rs183437483	T	A	0.456503	0.00725172	0.0895494	3.43661e-07	GCST90200968	GCST90200968	8264	0.00300052630019804	24.8649562474098		3.43661e-07	1.43432866058366e-06	9.85831126530318e-07	7.99572357200964e-07
rs185603354	A	G	-0.517655	0.00527284	0.103482	5.66305e-07	GCST90200968	GCST90200968	8264	0.00281099058716467	23.2898718416777		5.66305e-07	3.63381032105975e-06	3.65225124939926e-06	9.11947909426845e-07
rs190153883	A	G	-0.639756	0.00414634	0.117568	5.28104e-08	GCST90200968	GCST90200968	8264	0.00338001919142767	28.0204281444557		5.28104e-08	7.44587066517141e-08	2.470512210589e-07	1.22863294614049e-07
rs190355588	T	C	0.412396	0.00952032	0.0775467	1.04893e-07	GCST90200968	GCST90200968	8264	0.00320742123880225	26.5849835157458		1.04893e-07	1.97640428718071e-07	3.79455453528894e-07	4.66180479528106e-07
rs192699736	T	C	-0.658705	0.00330963	0.131857	5.86543e-07	GCST90200968	GCST90200968	8264	0.00286254038470056	23.7182029722566		5.86543e-07	2.01555380159201e-06	1.36348782964268e-06	8.3523890785582e-06
rs2638314	A	T	0.113187	0.194827	0.018988	2.50753e-09	GCST90200968	GCST90200968	8264	0.00401940196422066	33.3423151955799		2.50753e-09	4.77244272436999e-09	9.60015596611697e-09	5.01598915840345e-09
rs3935209	G	T	0.668622	0.0838922	0.0260169	1.18236e-145	GCST90200968	GCST90200968	8264	0.068716255319163	609.624837424275		1.18236e-145	5.57842231566378e-139	1.6777400741469e-136	1.16378353488819e-137
rs557410997	G	A	-0.746952	0.00243754	0.149363	5.70589e-07	GCST90200968	GCST90200968	8264	0.00271335884341046	22.4787637165765		5.70589e-07	8.28556731946617e-07	8.85744077238267e-07	9.16683886560318e-07
rs564500802	A	G	-0.92222	0.00305586	0.136825	1.5823e-11	GCST90200968	GCST90200968	8264	0.00518207085983735	43.0372917393852		1.5823e-11	3.06783482065723e-11	9.10991312701281e-11	4.6650142136877e-11
rs569128022	T	A	0.48552	0.00590959	0.0986447	8.57059e-07	GCST90200968	GCST90200968	8264	0.00276966651150388	22.946538978609		8.57059e-07	3.70321061199686e-06	1.47012388974683e-06	1.35357980484982e-06
rs11231845	A	G	0.077429	0.703311	0.0154361	5.27338e-07	GCST90200967	GCST90200967	8264	0.00250199335040435	20.7233186665427		5.27338e-07	2.04071648621249e-06	2.03207591250807e-06	8.55204270919565e-07
rs144699438	T	C	-0.299588	0.0142962	0.0577943	2.17527e-07	GCST90200967	GCST90200967	8264	0.00252956514865588	20.9522673835537		2.17527e-07	3.83970308818164e-07	1.09526699551041e-06	3.22519666689131e-07
rs147471892	A	G	-0.416215	0.00679398	0.0837998	6.8074e-07	GCST90200967	GCST90200967	8264	0.00233791683579452	19.3611336175789		6.8074e-07	3.50245787808648e-06	1.40230947122863e-06	1.5896525992518e-06
rs150809600	G	C	0.456599	0.00586152	0.0908393	4.99652e-07	GCST90200967	GCST90200967	8264	0.00242972455740794	20.1232783168063		4.99652e-07	9.34663147942212e-07	1.12811505861034e-06	2.3869859986189e-06
rs17790499	A	T	-0.14868	0.058194	0.0303503	9.64288e-07	GCST90200967	GCST90200967	8264	0.00242311911238662	20.0684383229944		9.64288e-07	1.7552521725354e-06	1.79463200539662e-06	2.55648119124118e-06
rs4529048	A	C	-0.216857	0.746462	0.015815	8.59112e-43	GCST90200967	GCST90200967	8264	0.0178003134827298	149.731456864732		8.59112e-43	2.44060821151826e-40	9.18568685747789e-41	1.57825832739471e-40
rs571102414	G	A	-0.701984	0.00262419	0.135274	2.11017e-07	GCST90200967	GCST90200967	8264	0.00257951780416908	21.3670928945898		2.11017e-07	6.08020027546494e-07	5.4851354713914e-07	4.05491527377745e-07
rs7306848	G	C	0.0837268	0.28644	0.0155326	7.03062e-08	GCST90200967	GCST90200967	8264	0.00286564998257266	23.7440422703335		7.03062e-08	1.13307576441907e-07	4.39061782671954e-07	1.77989367131961e-07
rs73154060	G	A	0.291978	0.0141861	0.0586746	6.48341e-07	GCST90200967	GCST90200967	8264	0.00238444993827996	19.7474121056455		6.48341e-07	9.89090977342115e-07	1.0639953935273e-06	9.18728504803787e-07
rs74880448	A	C	-0.250983	0.0191599	0.0505794	6.97124e-07	GCST90200967	GCST90200967	8264	0.00236760941820922	19.6076121805117		6.97124e-07	1.77439718297725e-06	1.01931177961673e-06	2.71165142483565e-06
rs8059901	C	G	-0.352176	0.00950337	0.071291	7.81311e-07	GCST90200967	GCST90200967	8264	0.00233496378472807	19.3366210994095		7.81311e-07	1.51047871061011e-06	1.23099110893941e-06	2.25022962113733e-06
rs9472482	T	G	0.155101	0.0562431	0.0300169	2.37731e-07	GCST90200967	GCST90200967	8264	0.00255380998926824	21.1536004073635		2.37731e-07	4.21044704866757e-07	5.17171402490421e-07	4.35118934704065e-07
rs12154017	A	G	0.138121	0.174274	0.0272848	4.14459e-07	GCST90200966	GCST90200966	8264	0.00549057695193519	45.6135917122388		4.14459e-07	5.39252191659189e-07	6.87689429336277e-07	7.45133327060879e-07
rs16873402	T	C	-0.118853	0.29087	0.0231255	2.75522e-07	GCST90200966	GCST90200966	8264	0.00582740338661655	48.4282175391212		2.75522e-07	3.60456058569637e-07	5.42328237720919e-07	3.87137205509494e-07
rs184661503	T	C	-1.04367	0.00241334	0.209842	6.57168e-07	GCST90200966	GCST90200966	8264	0.00524475903527266	43.5606643372882		6.57168e-07	2.30578084638872e-06	1.02376055334199e-06	1.45944751814162e-06
rs538134402	T	C	-1.18077	0.00197672	0.231857	3.53085e-07	GCST90200966	GCST90200966	8264	0.00550106079672504	45.7011692128636		3.53085e-07	1.09448059669713e-06	1.23343879577622e-06	6.68660605960715e-07
rs1020696	C	T	0.115573	0.130384	0.0224022	2.48271e-07	GCST90200965	GCST90200965	8264	0.00302896734433406	25.1013593967993		2.48271e-07	3.8037075828619e-07	4.47631404697207e-07	4.5307943323871e-07
rs183217053	C	T	1.78412	0.000429237	0.360831	7.63447e-07	GCST90200965	GCST90200965	8264	0.00273142207265233	22.628818017264		7.63447e-07	1.65215232819546e-06	1.26501840172556e-06	4.37965074514956e-06
rs309147	T	C	-0.104056	0.154728	0.0205679	4.21144e-07	GCST90200965	GCST90200965	8264	0.00283223734579891	23.466407386362		4.21144e-07	1.47850297719535e-06	1.14705640847257e-06	6.24493975418824e-07
rs55916375	T	C	0.300672	0.0787185	0.0273327	3.80209e-28	GCST90200965	GCST90200965	8264	0.0131124887542042	109.774802956497		3.80209e-28	4.38040212322803e-27	1.44711514158313e-26	8.95641018480611e-27
rs7613703	G	A	-0.978808	0.00147077	0.195066	5.22564e-07	GCST90200965	GCST90200965	8264	0.00281404191217095	23.315224296719		5.22564e-07	8.83756323212668e-07	1.05634606793804e-06	8.76425671616838e-07
rs76649250	T	C	0.73356	0.00251133	0.149409	9.11968e-07	GCST90200965	GCST90200965	8264	0.00269595746233253	22.3342126410262		9.11968e-07	5.36940190812175e-06	2.41262772166771e-06	1.5301574597933e-06
rs118110285	C	T	-0.377432	0.0183759	0.0765426	8.1805e-07	GCST90200964	GCST90200964	8264	0.00513926797483901	42.6799758411271		8.1805e-07	2.17304194785146e-06	1.4509452273497e-06	2.0235753878332e-06
rs12642294	A	G	0.109681	0.311522	0.0220745	6.74126e-07	GCST90200964	GCST90200964	8264	0.00516026004621262	42.8552125428656		6.74126e-07	1.19495826202908e-06	4.25205837830934e-06	1.05313787584185e-06
rs140870117	C	T	-1.10633	0.00208242	0.225949	9.76252e-07	GCST90200964	GCST90200964	8264	0.00508700745063801	42.2437498272855		9.76252e-07	1.40120800281182e-06	2.29528062394987e-06	3.7376386505182e-06
rs1530382	A	T	0.144385	0.843772	0.0288342	5.51622e-07	GCST90200964	GCST90200964	8264	0.00549614437747994	45.6600993450297		5.51622e-07	7.99592003462822e-07	2.18703740871164e-06	1.08188500123167e-06
rs190673833	C	T	-1.28911	0.00186526	0.238683	6.63007e-08	GCST90200964	GCST90200964	8264	0.00618783178290532	51.4421817576255		6.63007e-08	2.99366153982768e-07	1.607708233063e-07	9.88162119118884e-08
rs7829662	G	T	-0.153393	0.155956	0.029839	2.73723e-07	GCST90200964	GCST90200964	8264	0.00619452846551707	51.4982012557035		2.73723e-07	6.40603391708146e-07	5.30605779218693e-07	4.66760836754486e-07
rs80332390	C	A	0.317639	0.0288314	0.0616714	2.59786e-07	GCST90200964	GCST90200964	8264	0.00565012426581348	46.9465806989551		2.59786e-07	6.98870008068629e-07	9.69686435886383e-07	8.14686445805913e-07
rs140233494	C	T	0.314139	0.0289093	0.0600184	1.65845e-07	GCST90200963	GCST90200963	8264	0.00554078221752297	46.0330015174016		1.65845e-07	2.63710675678144e-07	2.86034163713302e-07	6.77739799552853e-07
rs140965119	A	G	0.721256	0.00502183	0.141415	3.39158e-07	GCST90200963	GCST90200963	8264	0.00519857642298863	43.1750873981405		3.39158e-07	1.47525884193795e-06	5.96947770082146e-07	8.5981797217363e-07
rs188025203	A	G	-0.738114	0.00470666	0.146227	4.47093e-07	GCST90200963	GCST90200963	8264	0.00510435423370777	42.3885408066206		4.47093e-07	9.29101418844669e-07	1.11066446235638e-06	2.22489765424569e-06
rs34403863	A	C	0.108902	0.305081	0.0218495	6.22268e-07	GCST90200963	GCST90200963	8264	0.00502864589060279	41.7566517634559		6.22268e-07	8.71648178795903e-07	8.00707394571356e-06	1.60903302457275e-06
rs6449213	T	C	-0.127292	0.803193	0.0251359	4.10169e-07	GCST90200963	GCST90200963	8264	0.00512262626687038	42.541060169126		4.10169e-07	1.78113830422829e-06	7.40592198456227e-07	7.79939539321244e-07
rs10236510	A	G	-0.137957	0.172337	0.0273017	4.34792e-07	GCST90200961	GCST90200961	8264	0.00542937136934608	45.1023436267146		4.34792e-07	6.41693401997879e-07	3.05435429110493e-06	1.04455103813956e-06
rs193067553	C	T	-0.844483	0.00441989	0.156742	7.13511e-08	GCST90200961	GCST90200961	8264	0.00627623925583022	52.1817941565946		7.13511e-08	1.74709931390672e-07	7.04497540073604e-07	2.18052322189282e-07
rs118031971	G	A	-0.183109	0.0540323	0.0340177	7.33504e-08	GCST90200960	GCST90200960	8264	0.00342751322893863	28.4155088299125		7.33504e-08	3.75215354695158e-07	2.57770191663044e-07	5.09706960337054e-07
rs181622465	T	A	0.94313	0.00158788	0.191267	8.18296e-07	GCST90200960	GCST90200960	8264	0.00282033461542145	23.3675087865188		8.18296e-07	1.47026395064445e-06	2.82701871493495e-06	1.66568929713397e-06
rs543400727	A	T	0.716033	0.00280865	0.143969	6.57501e-07	GCST90200960	GCST90200960	8264	0.00287191907155986	23.7961		6.57501e-07	2.28054631747202e-06	2.3532017572537e-06	3.48124940721502e-06
rs553129457	G	A	-0.542839	0.00543877	0.103761	1.68048e-07	GCST90200960	GCST90200960	8264	0.00318789712543992	26.4226387043568		1.68048e-07	2.62529397791802e-07	9.14607862895487e-07	5.13484498396342e-07
rs74371575	C	G	-0.0942899	0.229084	0.018602	4.00353e-07	GCST90200960	GCST90200960	8264	0.00314023509515394	26.0263512176544		4.00353e-07	1.58642163484433e-06	1.38489620688993e-06	1.64486650321893e-06
rs75787092	A	T	-0.247314	0.0364647	0.0404183	9.42444e-10	GCST90200960	GCST90200960	8264	0.00429801249786343	35.6634612595583		9.42444e-10	3.21638948830776e-09	6.22916997844299e-09	2.97070534331216e-09
rs78293932	T	C	0.321193	0.0204194	0.0541169	2.93554e-09	GCST90200960	GCST90200960	8264	0.00412710284690618	34.239433384135		2.93554e-09	1.35294246013809e-08	2.28594048065945e-08	6.07947618432019e-09
rs12484381	C	G	-0.142879	0.0777873	0.027379	1.80319e-07	GCST90200959	GCST90200959	8264	0.00292891383622007	24.2697701805338		1.80319e-07	4.97650855176727e-07	2.93231591162769e-07	5.21022755939758e-07
rs1697421	T	C	0.113615	0.507274	0.0147169	1.16283e-14	GCST90200959	GCST90200959	8264	0.00645281812119562	53.6594379106412		1.16283e-14	7.48539108784789e-14	4.30503807033268e-14	2.76913899217723e-14
rs184242692	C	T	-0.503756	0.0055093	0.09969	4.34417e-07	GCST90200959	GCST90200959	8264	0.00278078625012909	23.0389223169633		4.34417e-07	6.66314528717075e-07	1.81189807233896e-06	1.37910202901257e-06
rs2275370	G	A	0.112587	0.778442	0.0178353	2.74372e-10	GCST90200959	GCST90200959	8264	0.00437240302076111	36.2834395783442		2.74372e-10	1.79231165811378e-09	1.18668751908253e-09	3.08143050967678e-09
rs55812124	G	C	0.197336	0.0356306	0.0402982	9.73638e-07	GCST90200959	GCST90200959	8264	0.00267614224943025	22.169616311658		9.73638e-07	1.30787527662144e-06	1.96852125758556e-06	1.84551182702678e-06
rs57597659	T	C	-1.07259	0.00116522	0.216033	6.87222e-07	GCST90200959	GCST90200959	8264	0.0026779290688922	22.1844583731424		6.87222e-07	1.35924796348842e-06	4.0947706406609e-06	9.739784716625e-07
rs7254202	C	T	-0.149799	0.0709744	0.028351	1.26575e-07	GCST90200959	GCST90200959	8264	0.00295921987598698	24.5216395385186		1.26575e-07	2.01840350934159e-07	2.05293994484401e-07	2.81176604490937e-07
rs74551202	C	T	0.459423	0.00624235	0.0919079	5.771e-07	GCST90200959	GCST90200959	8264	0.0026186898365715	21.6924211525566		5.771e-07	1.87652621000636e-06	1.14150127152892e-06	3.53371774899784e-06
rs10468503	G	A	0.143085	0.84292	0.0286467	5.88846e-07	GCST90200958	GCST90200958	8264	0.0054215749053321	45.0372245543033		5.88846e-07	8.55675582514333e-07	2.32783195733685e-06	1.14980267035342e-06
rs112036394	C	T	-0.144348	0.145368	0.0289225	6.01088e-07	GCST90200958	GCST90200958	8264	0.00517725436555195	42.9970824007555		6.01088e-07	1.19031342868193e-06	9.8031061604534e-07	1.35791565861248e-06
rs28958904	A	G	0.816264	0.00384446	0.165764	8.4686e-07	GCST90200958	GCST90200958	8264	0.00510333153557188	42.380004359621		8.4686e-07	1.54324226320881e-06	1.84404897790964e-06	1.3228120669899e-06
rs556754902	C	G	0.989216	0.00263852	0.199931	7.50654e-07	GCST90200958	GCST90200958	8264	0.00515021360169139	42.7713463468927		7.50654e-07	1.31157905872318e-06	1.25019570597668e-06	9.86433974089462e-07
rs77506352	T	C	-0.203941	0.0687761	0.040147	3.77745e-07	GCST90200958	GCST90200958	8264	0.0053275893674256	44.2523014443292		3.77745e-07	1.03913604859067e-06	1.23207541570712e-06	8.08920440479766e-07
rs10145116	A	G	-0.235015	0.0306007	0.0455934	2.54205e-07	GCST90200957	GCST90200957	8264	0.00327683990120676	27.1622576333902		2.54205e-07	5.8953271194956e-07	9.79722582752554e-07	6.22681160188231e-07
rs116221434	C	T	1.13024	0.0065839	0.0968818	1.89827e-31	GCST90200957	GCST90200957	8264	0.0167103583081696	140.40723555732		1.89827e-31	1.0303359419877e-30	9.63191667250595e-29	2.58984142089776e-30
rs116699595	G	A	-0.215214	0.0334636	0.0437396	8.6391e-07	GCST90200957	GCST90200957	8264	0.00299613866514654	24.8284872420637		8.6391e-07	1.26356297545639e-06	1.57165108047e-06	1.88623974763182e-06
rs1354034	C	T	0.0862281	0.610021	0.0162147	1.04975e-07	GCST90200957	GCST90200957	8264	0.00353764000365499	29.3317468713066		1.04975e-07	2.93767898606695e-07	1.95960604350224e-07	2.23899651929451e-07
rs1709422	A	C	0.20726	0.666795	0.0166438	1.35205e-35	GCST90200957	GCST90200957	8264	0.0190881934445147	160.775569408604		1.35205e-35	1.54874431123152e-34	3.19069062145178e-34	1.74577925723318e-34
rs2076007	T	C	-0.383465	0.108818	0.0247031	2.42505e-54	GCST90200957	GCST90200957	8264	0.0285199396920763	242.549231181593		2.42505e-54	2.6474002561082e-52	1.31644515557225e-52	4.67137788135856e-52
rs871085	C	T	-0.0774833	0.426417	0.0158075	9.50155e-07	GCST90200957	GCST90200957	8264	0.0029368177416818	24.3354569835964		9.50155e-07	2.70813050711227e-06	1.76288221631688e-06	1.26270878581452e-06
rs143103378	G	T	0.857926	0.00229327	0.169338	4.05513e-07	GCST90200956	GCST90200956	8264	0.00336812147458704	27.9214625004879		4.05513e-07	1.03438938728387e-06	8.03460177381311e-07	9.01207806180354e-07
rs573622983	A	G	0.936282	0.00195814	0.183289	3.25194e-07	GCST90200956	GCST90200956	8264	0.0034263824740212	28.4061021709971		3.25194e-07	8.15218729167021e-07	8.57545963064092e-07	5.73754741762817e-07
rs72754978	C	T	-0.261886	0.0589626	0.0344111	2.72998e-14	GCST90200956	GCST90200956	8264	0.00761093600555914	63.3638111899648		2.72998e-14	6.48350196119521e-14	1.02470345962386e-13	3.43697809793762e-13
rs9478997	T	G	-0.152124	0.0873557	0.0292702	2.02258e-07	GCST90200956	GCST90200956	8264	0.00368993114584882	30.5991197720856		2.02258e-07	3.94689500451429e-07	2.92156404823396e-07	2.8053202140283e-07
rs117717775	T	C	-0.370971	0.0190026	0.0757172	9.61171e-07	GCST90200955	GCST90200955	8264	0.00513086750718715	42.6098528538742		9.61171e-07	1.97949165006664e-06	4.33572997156245e-06	1.25617901549034e-06
rs12003375	G	A	0.114077	0.706054	0.0231276	8.11818e-07	GCST90200955	GCST90200955	8264	0.00540171480911523	44.8713499886487		8.11818e-07	6.548176244546e-06	1.91547911673799e-06	1.68952477481425e-06
rs17058444	A	C	-0.126999	0.225473	0.0248337	3.15479e-07	GCST90200955	GCST90200955	8264	0.00563328473745664	46.8058692899613		3.15479e-07	8.7107674199263e-07	6.21130366149881e-07	5.06092752456957e-07
rs138964939	A	G	0.468144	0.00750163	0.0929156	4.69487e-07	GCST90200954	GCST90200954	8264	0.00326343044518052	27.0507405483516		4.69487e-07	6.78876178846338e-07	1.18809774771636e-06	7.49265822196861e-07
rs143052856	C	G	0.196745	0.0458077	0.0385694	3.37751e-07	GCST90200954	GCST90200954	8264	0.00338385541363435	28.0523384848942		3.37751e-07	1.58185803575912e-06	5.10116006747611e-07	4.36892477186617e-07
rs182844896	A	G	-0.639498	0.00385722	0.129252	7.50968e-07	GCST90200954	GCST90200954	8264	0.0031427105128994	26.0469322253081		7.50968e-07	2.303755583539e-06	1.4815729136689e-06	1.38826040899025e-06
rs55990066	C	T	-0.254105	0.0599528	0.033706	4.74035e-14	GCST90200954	GCST90200954	8264	0.00727805860279129	60.5721679644047		4.74035e-14	1.11139338613447e-13	2.46286549300887e-13	4.72296712496282e-13
rs565789852	A	C	-1.29529	0.000977453	0.255579	4.01907e-07	GCST90200954	GCST90200954	8264	0.00327668878601169	27.161000897085		4.01907e-07	8.17869953411764e-07	1.04973915460047e-06	7.1161597931123e-07
rs73210748	A	G	-0.139221	0.0894378	0.0283748	9.27223e-07	GCST90200954	GCST90200954	8264	0.00315696828422824	26.1654755407175		9.27223e-07	1.28296310018598e-06	1.94903293200785e-06	2.14906748908297e-06
rs77688064	T	C	-0.679523	0.00821811	0.0872322	6.7108e-15	GCST90200954	GCST90200954	8264	0.00752707843337309	62.6603715478333		6.7108e-15	1.32869416455348e-14	2.57407439767935e-13	2.48995981686084e-14
rs117571011	T	C	0.403419	0.0178322	0.0802932	5.05226e-07	GCST90200952	GCST90200952	8264	0.00570076726156846	47.3697832244723		5.05226e-07	9.84784020872889e-07	8.66974283463297e-07	6.85183242603455e-07
rs543067567	A	T	-1.127	0.00241991	0.21473	1.53387e-07	GCST90200952	GCST90200952	8264	0.00613232007634461	50.977840908008		1.53387e-07	3.58891516067232e-07	3.3591327750713e-07	2.54526597485289e-07
rs62054724	G	A	-0.17311	0.110569	0.0338047	3.04111e-07	GCST90200952	GCST90200952	8264	0.00589413328472038	48.9860595625145		3.04111e-07	1.16539237232707e-06	4.30928065894701e-07	5.39169723888491e-07
rs72691550	G	A	0.84584	0.00427054	0.162078	1.80175e-07	GCST90200952	GCST90200952	8264	0.00608457970621671	50.5785467317765		1.80175e-07	4.47301084919668e-07	2.59545916154752e-07	4.60776408357292e-07
rs147919480	C	T	0.83565	0.00207926	0.170064	8.93597e-07	GCST90200951	GCST90200951	8264	0.00289790189128039	24.0120499908406		8.93597e-07	1.74900762259505e-06	3.05561833379806e-06	1.92734629198435e-06
rs149602029	A	G	1.39802	0.000794136	0.274647	3.57584e-07	GCST90200951	GCST90200951	8264	0.00310174879863089	25.7063833178618		3.57584e-07	9.12599519976119e-07	5.81951892127399e-07	7.73758353329144e-07
rs191640810	A	C	0.48888	0.00654274	0.0953863	2.97119e-07	GCST90200951	GCST90200951	8264	0.00310701526718081	25.7501662972659		2.97119e-07	5.16815675462159e-07	5.5129898155972e-07	6.68186485637297e-07
rs192447910	G	A	0.867369	0.0022583	0.163012	1.03265e-07	GCST90200951	GCST90200951	8264	0.00339029544725314	28.1059083182176		1.03265e-07	1.92635788912723e-07	4.73508381537496e-07	3.11924818896018e-07
rs4241918	C	T	-0.0779101	0.495066	0.0158169	8.40358e-07	GCST90200951	GCST90200951	8264	0.00303469630131766	25.1489803591644		8.40358e-07	1.28880181457355e-06	1.44793201894758e-06	3.08772397106172e-06
rs79405811	A	G	0.275849	0.0238037	0.0505125	4.73476e-08	GCST90200951	GCST90200951	8264	0.00353634354602871	29.3209593626948		4.73476e-08	1.25671333965798e-07	1.02011454945319e-07	1.19018002608401e-07
rs12047480	G	A	-0.0823754	0.339574	0.0162717	4.13783e-07	GCST90200950	GCST90200950	8264	0.00304357257057903	25.2227638904552		4.13783e-07	2.71265819306374e-06	1.25939310247604e-06	7.28961202828999e-07
rs139471014	C	T	-0.739593	0.00273025	0.146092	4.1374e-07	GCST90200950	GCST90200950	8264	0.00297872658448254	24.6837652286865		4.1374e-07	1.23219144317987e-06	1.44924682035304e-06	8.39746099558121e-07
rs147183690	T	C	-0.382087	0.009668	0.0777779	8.99046e-07	GCST90200950	GCST90200950	8264	0.00279558031069558	23.1618352976847		8.99046e-07	2.94782868960084e-06	3.32771991432378e-06	1.68966300828583e-06
rs181732439	A	G	0.742225	0.00267803	0.147738	5.06283e-07	GCST90200950	GCST90200950	8264	0.00294274056835072	24.3846803638667		5.06283e-07	1.12111890187166e-06	1.40078153320284e-06	7.73899432479827e-07
rs184069290	C	T	0.888275	0.00188404	0.175867	4.39907e-07	GCST90200950	GCST90200950	8264	0.00296753598079497	24.5907562272273		4.39907e-07	9.11333674508725e-07	1.16502519935096e-06	2.54817104266856e-06
rs116448311	T	C	-0.955483	0.00516824	0.140263	9.62023e-12	GCST90200949	GCST90200949	8264	0.00938789534006239	78.297843257449		9.62023e-12	1.60389210007835e-11	2.04672987182437e-10	2.79056403991207e-11
rs144038772	C	G	-1.14022	0.0023143	0.214107	1.00689e-07	GCST90200949	GCST90200949	8264	0.00600372384125573	49.9023664033658		1.00689e-07	3.57672515144582e-07	1.50412015895847e-07	2.02642173669416e-07
rs146452449	T	C	-0.597825	0.00748239	0.11965	5.84012e-07	GCST90200949	GCST90200949	8264	0.0053083151997384	44.0913509687632		5.84012e-07	1.17466371367556e-06	1.20643748970412e-06	1.19124538511856e-06
rs1837253	C	T	-0.115471	0.737359	0.0232679	6.95288e-07	GCST90200949	GCST90200949	8264	0.0051643701025376	42.8895231582764		6.95288e-07	1.76464933064049e-06	1.50679050762159e-06	9.80364122082463e-07
rs189474895	G	C	0.439586	0.0152352	0.0840113	1.67262e-07	GCST90200949	GCST90200949	8264	0.00579826922966999	48.1846881702925		1.67262e-07	5.3026672655941e-07	5.50737809154127e-07	7.96312411311506e-07
rs35540647	C	G	0.2635	0.0437666	0.0503985	1.71049e-07	GCST90200949	GCST90200949	8264	0.005811629954717	48.2963673007811		1.71049e-07	1.00474338761984e-06	3.5502442429965e-07	1.09959026067562e-06
rs574666311	T	C	1.28198	0.00165053	0.253242	4.14312e-07	GCST90200949	GCST90200949	8264	0.00541624759965017	44.9927294310925		4.14312e-07	5.8020511625164e-07	2.23359058527093e-06	1.10847971038539e-06
rs140475341	C	T	0.637413	0.00652078	0.128971	7.72137e-07	GCST90200948	GCST90200948	8264	0.00526417313769073	43.7227626562817		7.72137e-07	1.62486796035863e-06	1.40029981337413e-06	1.94297648636601e-06
rs191539543	T	C	1.05631	0.00230972	0.215269	9.25189e-07	GCST90200948	GCST90200948	8264	0.00514242367137645	42.7063		9.25189e-07	2.7233058928146e-06	1.4427017850878e-06	2.88232855717713e-06
rs376096147	T	C	-1.48	0.00120826	0.297084	6.3008e-07	GCST90200948	GCST90200948	8264	0.00528674991212933	43.911275706998		6.3008e-07	2.69876771597149e-06	8.82027473515126e-07	1.20667582475847e-06
rs4253018	A	G	3.52363	0.000219443	0.695973	4.12973e-07	GCST90200948	GCST90200948	8264	0.00544799890943222	45.2579321547513		4.12973e-07	6.96544559816794e-07	6.22711876375387e-07	5.90644488023739e-07
rs16961756	G	A	-0.146325	0.922018	0.027789	1.39762e-07	GCST90200946	GCST90200946	8264	0.00307893719518576	25.5167435574638		1.39762e-07	3.69669101337619e-07	3.79710672882456e-07	6.76054757449056e-07
rs186227370	A	T	1.59955	0.000552351	0.316763	4.42593e-07	GCST90200946	GCST90200946	8264	0.00282488538223121	23.4053203753891		4.42593e-07	8.91208700349608e-07	1.11301379330929e-06	8.10132022802879e-07
rs60253740	T	G	-0.101127	0.157795	0.0203007	6.31094e-07	GCST90200946	GCST90200946	8264	0.00271816174764069	22.5186617239134		6.31094e-07	1.36642636533822e-06	1.92830714274407e-06	9.9752071036042e-07
rs7696613	T	C	-0.0740847	0.434574	0.0151219	9.62414e-07	GCST90200946	GCST90200946	8264	0.0026972832975287	22.3452260090759		9.62414e-07	2.25426879920557e-06	6.79570818660213e-06	1.25733515276375e-06
rs78643683	A	G	0.367626	0.0104525	0.0736196	5.92674e-07	GCST90200946	GCST90200946	8264	0.00279575593520519	23.1632944546157		5.92674e-07	7.78100789842624e-07	2.01398603087591e-06	2.34424140223116e-06
rs142749670	T	C	-1.18678	0.00104103	0.233401	3.68143e-07	GCST90200945	GCST90200945	8264	0.00292941788866435	24.2739591663555		3.68143e-07	1.243279997363e-06	1.95323396079427e-06	8.84314346594597e-07
rs183497479	A	T	-1.27854	0.000857633	0.257166	6.63869e-07	GCST90200945	GCST90200945	8264	0.00280147978859048	23.2108507425659		6.63869e-07	1.05039664710332e-06	3.39783747199159e-06	1.42724587176884e-06
rs4643516	G	C	0.0862255	0.712869	0.0167238	2.52458e-07	GCST90200945	GCST90200945	8264	0.00304362576083908	25.2232060357137		2.52458e-07	3.80412441839261e-07	4.45129065719176e-07	4.70803893264768e-07
rs537216860	G	A	-0.676408	0.00306861	0.136383	7.06279e-07	GCST90200945	GCST90200945	8264	0.00279933215776507	23.1930072183967		7.06279e-07	2.18413048952071e-06	2.91793951623503e-06	2.11385212239631e-06
rs7490087	A	C	-0.0782821	0.354939	0.0158446	7.78765e-07	GCST90200945	GCST90200945	8264	0.00280614066693909	23.2495757703089		7.78765e-07	2.43713804841517e-06	2.18165940526033e-06	1.63267766704867e-06
rs115877358	G	A	0.334836	0.0143846	0.0638927	1.60059e-07	GCST90200944	GCST90200944	8264	0.00317906608780114	26.349209897037		1.60059e-07	4.51204189287148e-07	2.4733476141766e-07	2.30078677404894e-07
rs144067701	T	C	0.126209	0.112399	0.0242495	1.94425e-07	GCST90200944	GCST90200944	8264	0.00317827064900845	26.342596001799		1.94425e-07	4.73982318986746e-07	4.31207609321575e-07	7.97617910882897e-07
rs184705485	T	A	0.703071	0.00290662	0.140954	6.10274e-07	GCST90200944	GCST90200944	8264	0.00286518359213334	23.7401667745226		6.10274e-07	5.56160114064748e-06	9.74374565354958e-07	9.89993273562306e-07
rs185980763	A	C	-0.964534	0.00175843	0.181095	1.00338e-07	GCST90200944	GCST90200944	8264	0.00326607244715319	27.0727119971031		1.00338e-07	1.07151848615835e-06	2.83500760335598e-07	2.73211090218142e-07
rs562709892	G	A	-0.69809	0.00321368	0.134164	1.95847e-07	GCST90200944	GCST90200944	8264	0.00312217706004815	25.8762170012399		1.95847e-07	9.16815836347589e-07	3.85504365651676e-07	4.32373798709315e-07
rs6124830	C	T	0.166154	0.191139	0.0193995	1.08218e-17	GCST90200944	GCST90200944	8264	0.00853640090430707	71.1349809874138		1.08218e-17	2.84940786051099e-17	2.98904265747059e-17	8.1306319911941e-17
rs11594462	C	T	-0.0965184	0.185487	0.0190435	4.01351e-07	GCST90200943	GCST90200943	8264	0.00281489189725419	23.3222865706072		4.01351e-07	7.83242716939514e-07	2.79129390085027e-06	3.245419792879e-06
rs1777451	A	G	0.0806603	0.606169	0.0151121	9.42502e-08	GCST90200943	GCST90200943	8264	0.00310637070688951	25.744807696805		9.42502e-08	4.33691176133907e-07	1.36076121352829e-07	1.4044524476215e-07
rs600730	A	G	-0.0950894	0.176257	0.0193462	8.87113e-07	GCST90200943	GCST90200943	8264	0.00262562271408973	21.7500021635214		8.87113e-07	1.27696170425167e-06	1.64354213048595e-06	1.47322363227566e-06
rs928309	G	A	0.091834	0.793037	0.0182676	4.97858e-07	GCST90200942	GCST90200942	8264	0.00276836378573011	22.9357160032855		4.97858e-07	1.13880310029294e-06	6.92271850118793e-07	8.0904417021389e-07
rs148640275	C	G	-0.719047	0.00311812	0.137472	1.69064e-07	GCST90200941	GCST90200941	8264	0.00321426056383115	26.6418546410931		1.69064e-07	2.31589903420827e-07	2.88384359144248e-07	2.64058680267208e-07
rs2406753	G	A	-0.165904	0.923445	0.0287679	8.07031e-09	GCST90200941	GCST90200941	8264	0.00389160098734671	32.2780205340384		8.07031e-09	3.55724798977321e-08	4.14471750335728e-08	2.41844967875612e-08
rs534055899	A	C	-1.22696	0.00140552	0.204248	1.88781e-09	GCST90200941	GCST90200941	8264	0.00422587839645186	35.0623766515051		1.88781e-09	5.50291816843176e-09	6.64113638147165e-09	3.8471914267678e-09
rs117590222	C	A	0.674202	0.00636943	0.128911	1.69541e-07	GCST90200940	GCST90200940	8264	0.00575354590234654	47.8108783282804		1.69541e-07	4.18478081185263e-07	6.09590811531839e-07	5.4311460521613e-07
rs114055524	C	T	0.655537	0.00354437	0.128985	3.72964e-07	GCST90200939	GCST90200939	8264	0.00303543845309915	25.1551494073096		3.72964e-07	5.51989104709494e-07	6.50945186174996e-07	8.93719339594648e-07
rs143286944	G	A	0.834769	0.00214015	0.165813	4.79385e-07	GCST90200939	GCST90200939	8264	0.00297629779943293	24.6635785735495		4.79385e-07	1.72820517963306e-06	1.3279071319464e-06	7.93429366203266e-07
rs190181858	C	T	-0.242498	0.0249256	0.0494465	9.37905e-07	GCST90200939	GCST90200939	8264	0.00285844403479684	23.6841644741518		9.37905e-07	1.23131913464853e-06	1.44512822874761e-06	2.671652621481e-06
rs529238436	C	T	-0.578082	0.00442968	0.115878	6.07818e-07	GCST90200939	GCST90200939	8264	0.00294749572610832	24.424199913967		6.07818e-07	1.12065187354306e-06	1.43380520579763e-06	4.1113969414642e-06
rs75732764	T	C	-0.910442	0.00171317	0.185319	8.97717e-07	GCST90200939	GCST90200939	8264	0.00283524351861196	23.4913857499628		8.97717e-07	2.70717316258982e-06	2.32014013666291e-06	1.84548696382734e-06
rs77301924	T	C	0.682528	0.00313653	0.137506	6.91946e-07	GCST90200939	GCST90200939	8264	0.00291310452738236	24.138387250416		6.91946e-07	1.33392610728937e-06	1.90008998521008e-06	1.25129193088667e-06
rs9312682	C	T	0.0830508	0.690152	0.0168317	8.0484e-07	GCST90200939	GCST90200939	8264	0.00294992574538593	24.4443956604677		8.0484e-07	1.27926127237808e-06	2.5771045940666e-06	1.06269071846525e-06
rs115927540	A	G	-0.585424	0.00418537	0.118614	7.99287e-07	GCST90200938	GCST90200938	8264	0.00285682344070458	23.6706982727848		7.99287e-07	3.27209506021481e-06	1.35980773075547e-06	1.02344468057258e-06
rs185709663	G	A	1.1973	0.00102881	0.238196	4.99451e-07	GCST90200938	GCST90200938	8264	0.00294661978848344	24.4169200723091		4.99451e-07	1.46439331704329e-06	4.51211100003184e-06	8.51122580361824e-07
rs2079169	A	G	0.0874529	0.381235	0.0160511	5.08218e-08	GCST90200937	GCST90200937	8264	0.00360825258960462	29.9193394292884		5.08218e-08	7.9869199976936e-08	1.13150651754553e-07	6.85230702648249e-08
rs3761097	T	C	-0.213497	0.0546336	0.0338893	2.97969e-10	GCST90200937	GCST90200937	8264	0.00470840194675026	39.0848440398162		2.97969e-10	4.70086103008221e-10	8.65883545930592e-10	1.90897855391121e-09
rs73071921	G	A	-0.162508	0.0604167	0.0322372	4.63051e-07	GCST90200937	GCST90200937	8264	0.00299827715537851	24.8462618369997		4.63051e-07	1.70747121688422e-06	2.380824741102e-06	8.87376943177869e-07
rs9546480	C	T	-0.248661	0.0231896	0.0507504	9.59877e-07	GCST90200937	GCST90200937	8264	0.00280123071536503	23.2087813214497		9.59877e-07	3.10417604313049e-06	3.45153314263956e-06	1.65436295523431e-06
rs139567228	T	C	0.374724	0.0100967	0.0763228	9.12043e-07	GCST90200936	GCST90200936	8264	0.00280688900103062	23.2557933570993		9.12043e-07	1.31361955986215e-06	2.73677680632308e-06	2.06026466505856e-06
rs2518804	C	A	-0.259162	0.101894	0.0250135	3.73489e-25	GCST90200936	GCST90200936	8264	0.0122927443718987	102.826676043846		3.73489e-25	2.32020554941495e-24	2.68131838174764e-24	3.45694811619718e-24
rs554842258	A	T	0.524196	0.00543014	0.103419	4.00634e-07	GCST90200936	GCST90200936	8264	0.0029679988043777	24.5946028736918		4.00634e-07	1.6784494585029e-06	6.10743501969479e-07	1.05798041637184e-06
rs75835129	G	A	0.131834	0.0879175	0.0268221	8.87141e-07	GCST90200936	GCST90200936	8264	0.00278736798411718	23.0936046590406		8.87141e-07	2.41852264134133e-06	2.20653375803883e-06	1.15459763188878e-06
rs145025874	A	G	-0.649382	0.0109176	0.0724353	3.10296e-19	GCST90200935	GCST90200935	8264	0.00910731044821638	75.9361732269915		3.10296e-19	2.05915740402951e-18	1.37153901255171e-18	1.45502747500208e-18
rs145800495	A	G	0.483141	0.00733945	0.0881687	4.25973e-08	GCST90200935	GCST90200935	8264	0.00340127746919499	28.197261159564		4.25973e-08	7.30561016433658e-08	5.78917479285592e-07	5.87008098900709e-08
rs184148115	G	C	0.360078	0.0107349	0.0728643	7.74208e-07	GCST90200935	GCST90200935	8264	0.00275380929982693	22.8148000437042		7.74208e-07	1.6028940188627e-06	1.26069814597866e-06	1.50083959420433e-06
rs186542754	C	T	0.559829	0.0044096	0.113528	8.17254e-07	GCST90200935	GCST90200935	8264	0.00275182413595124	22.7983079452918		8.17254e-07	2.45023349061514e-06	1.33289084806539e-06	1.12992050659478e-06
rs4705857	T	C	-0.102328	0.312477	0.0161661	2.45539e-10	GCST90200935	GCST90200935	8264	0.00449908559133384	37.3394384852778		2.45539e-10	3.79197426208523e-10	3.7520056645977e-09	5.22409044717525e-10
rs662138	G	C	0.179625	0.174247	0.01979	1.12075e-19	GCST90200935	GCST90200935	8264	0.0092849384200607	77.4311042614059		1.12075e-19	9.22280999226001e-19	7.75715714365238e-19	1.17979072278638e-18
rs76054555	C	T	-0.267806	0.0225242	0.050576	1.18937e-07	GCST90200935	GCST90200935	8264	0.00315810081962845	26.1748919193946		1.18937e-07	1.73111400085671e-07	2.69055691826568e-07	2.51164577853284e-07
rs77587745	G	A	-0.214028	0.0345067	0.0417624	2.97706e-07	GCST90200935	GCST90200935	8264	0.00305227651113842	25.295116224123		2.97706e-07	1.08997658592662e-06	4.71675383800345e-07	7.44004113829659e-07
rs188208722	A	G	0.484518	0.00575346	0.0985033	8.70762e-07	GCST90200934	GCST90200934	8264	0.00268579594491395	22.2498045316654		8.70762e-07	2.2166599549545e-06	3.26242380599938e-06	4.87942449788025e-06
rs374149753	C	T	0.919159	0.00158711	0.18651	8.29914e-07	GCST90200934	GCST90200934	8264	0.00267749390560707	22.1808437220125		8.29914e-07	1.51900678466154e-06	2.82954787478646e-06	1.06287650304269e-06
rs62440901	T	C	0.104098	0.144476	0.021266	9.82878e-07	GCST90200934	GCST90200934	8264	0.00267881469953171	22.191814807246		9.82878e-07	1.62271104646257e-06	2.54702018393908e-06	1.25032746193611e-06
rs7143628	A	T	-0.452804	0.00665527	0.0915569	7.59072e-07	GCST90200934	GCST90200934	8264	0.00271091672094418	22.4584770092922		7.59072e-07	1.80450545225147e-06	1.73393324290463e-06	1.32029146730432e-06
rs118098270	A	G	0.251954	0.024897	0.0489537	2.64975e-07	GCST90200933	GCST90200933	8264	0.0030822653401137	25.5444108923465		2.64975e-07	6.10634156144944e-07	5.13121976355927e-07	5.4448227378395e-07
rs141540958	T	A	0.596628	0.00418334	0.117557	3.86993e-07	GCST90200933	GCST90200933	8264	0.00296578598698075	24.5762116084363		3.86993e-07	2.30267701152279e-06	5.89289417834599e-07	7.27962287274235e-07
rs151304595	A	C	-0.386868	0.0117454	0.0700722	3.37092e-08	GCST90200933	GCST90200933	8264	0.00347449961929104	28.8064036932479		3.37092e-08	6.333957083807e-08	5.23194716633459e-08	6.32107085489013e-08
rs2540640	C	G	-0.336381	0.0936048	0.025705	3.94678e-39	GCST90200933	GCST90200933	8264	0.0192003270761444	161.738535077408		3.94678e-39	2.88143810176443e-37	3.58779052172064e-37	6.67713965107768e-38
rs3738118	G	A	-3.39665	0.000121051	0.687734	7.85659e-07	GCST90200933	GCST90200933	8264	0.00279284863538001	23.1391395397972		7.85659e-07	1.89091947367024e-06	1.40449264254537e-06	2.8926681563522e-06
rs7190437	C	A	0.0919187	0.778351	0.0182714	4.88592e-07	GCST90200933	GCST90200933	8264	0.00291527149836929	24.1563955710386		4.88592e-07	7.08612274138887e-07	9.27554854059966e-07	1.0282557531285e-06
rs8041822	C	T	-0.182842	0.0446689	0.0365876	5.81123e-07	GCST90200933	GCST90200933	8264	0.0028532583429652	23.641074522697		5.81123e-07	9.33258075572792e-07	1.83903499268031e-06	1.09129300520678e-06
rs116820418	T	C	0.255663	0.0193923	0.0491947	2.02582e-07	GCST90200932	GCST90200932	8264	0.00248593848250914	20.5900092388125		2.02582e-07	3.00719450120598e-07	3.12399250780469e-07	3.24819533536144e-07
rs12210538	G	A	0.0966957	0.237791	0.0156905	7.15173e-10	GCST90200932	GCST90200932	8264	0.00338932960300217	28.0978741365965		7.15173e-10	3.086255888928e-09	1.18127596803924e-09	1.65256903721036e-09
rs419291	C	T	0.097024	0.628172	0.0140049	4.27255e-12	GCST90200932	GCST90200932	8264	0.00439753202807769	36.4928882609023		4.27255e-12	7.88701592763183e-12	6.11712985080424e-11	8.15678499415055e-12
rs568865467	C	A	-0.665775	0.00276923	0.128182	2.05864e-07	GCST90200932	GCST90200932	8264	0.00244815922553738	20.2763312086985		2.05864e-07	3.51562777267191e-07	1.02787089953802e-06	4.64193441379614e-07
rs62116851	G	A	-0.125215	0.0916867	0.0238029	1.43662e-07	GCST90200932	GCST90200932	8264	0.00261146810862835	21.6324419457404		1.43662e-07	2.23488169975273e-07	3.89470994495352e-07	3.64312706748288e-07
rs74743345	C	T	-0.148535	0.0547172	0.0295826	5.14008e-07	GCST90200932	GCST90200932	8264	0.0022823025630241	18.8995181945204		5.14008e-07	3.46805429598423e-06	1.78168757968956e-06	9.52493961111256e-07
rs7672535	A	T	-0.0902204	0.167016	0.0181414	6.58661e-07	GCST90200932	GCST90200932	8264	0.00226482280769777	18.7544415241084		6.58661e-07	1.34101337320885e-06	2.24735561344009e-06	1.25202351894382e-06
rs142156573	C	A	-0.30223	0.0144828	0.059141	3.21587e-07	GCST90200931	GCST90200931	8264	0.00260748536543174	21.5993641150296		3.21587e-07	4.54856733508208e-07	5.61314273547622e-07	8.2700054261926e-07
rs2306885	C	A	-0.115653	0.0983948	0.0235655	9.21306e-07	GCST90200931	GCST90200931	8264	0.00237318916146456	19.6539313488775		9.21306e-07	1.18046380704202e-06	2.60175698931584e-06	2.7471371050464e-06
rs7241147	C	G	-0.145593	0.931995	0.0286406	3.70611e-07	GCST90200931	GCST90200931	8264	0.00268698605745323	22.2596902841152		3.70611e-07	6.28604355766576e-07	7.51283487088371e-07	6.43400007504128e-07
rs114798927	C	T	0.118079	0.109894	0.0241046	9.65099e-07	GCST90200930	GCST90200930	8264	0.00272766504722471	22.5976073238187		9.65099e-07	1.23379304099113e-06	1.74646618159049e-06	1.40571666620494e-06
rs145130338	G	A	-0.625484	0.00372542	0.123024	3.69081e-07	GCST90200930	GCST90200930	8264	0.00290413430210875	24.0638422336939		3.69081e-07	1.47786477592849e-06	5.21197314110516e-07	6.28246069206642e-07
rs527424146	T	C	-1.31843	0.000792973	0.265727	6.99205e-07	GCST90200930	GCST90200930	8264	0.00275459673629767	22.8213418290115		6.99205e-07	1.36941918621436e-06	1.48364901120659e-06	2.30768774355558e-06
rs570331283	A	G	-1.27756	0.000854596	0.256073	6.06703e-07	GCST90200930	GCST90200930	8264	0.00278729000745077	23.0929568093154		6.06703e-07	1.0975198528615e-06	2.36703229717138e-06	2.00324504085082e-06
rs11107955	T	C	-0.112289	0.0983696	0.0226006	6.74978e-07	GCST90200929	GCST90200929	8264	0.00223662860919173	18.5204489350854		6.74978e-07	8.69827019030237e-07	1.96486696488991e-06	2.04499113541365e-06
rs1171616	T	G	-0.118696	0.770884	0.0163384	3.73543e-13	GCST90200929	GCST90200929	8264	0.00497675903363578	41.3236409392459		3.73543e-13	1.84053105090564e-12	2.13347696528881e-12	3.19373159982814e-12
rs35298690	C	T	0.0815	0.214627	0.0162866	5.61205e-07	GCST90200929	GCST90200929	8264	0.0022392652216958	18.5423304573731		5.61205e-07	1.90209027803349e-06	9.54718812134062e-07	1.20662197913103e-06
rs7705826	G	T	-0.0959775	0.833721	0.018058	1.06691e-07	GCST90200929	GCST90200929	8264	0.00255403595656033	21.155476921838		1.06691e-07	3.13089898160162e-07	1.56858888069652e-07	2.35012653606602e-07
rs117181312	T	G	-0.874839	0.00189835	0.178772	9.90127e-07	GCST90200928	GCST90200928	8264	0.0029002626304745	24.0316680016334		9.90127e-07	2.48116675318231e-06	1.8254424549253e-06	1.35308118204726e-06
rs12707122	C	A	-0.0865897	0.274235	0.0175887	8.52142e-07	GCST90200928	GCST90200928	8264	0.00298456724360471	24.7323098083749		8.52142e-07	3.83624637127629e-06	2.407753078182e-06	2.87242237300778e-06
rs2601094	G	A	-0.0770122	0.524611	0.015541	7.2173e-07	GCST90200928	GCST90200928	8264	0.00295825479199199	24.5136186211931		7.2173e-07	1.18250169226051e-06	2.93055988002165e-06	1.87582579794195e-06
rs3107061	C	T	0.0799952	0.421142	0.016012	5.85432e-07	GCST90200928	GCST90200928	8264	0.00312002768567952	25.8583474991876		5.85432e-07	1.22572512947117e-06	9.96002698015917e-07	1.18805898465329e-06
rs4395533	A	G	-0.0787529	0.627666	0.0158972	7.2748e-07	GCST90200928	GCST90200928	8264	0.00289884107330984	24.0198546890334		7.2748e-07	1.41233351514911e-06	1.09965182186278e-06	1.23613658032763e-06
rs551483630	C	G	0.79951	0.00250581	0.155521	2.73495e-07	GCST90200928	GCST90200928	8264	0.00319548150859027	26.4857027975042		2.73495e-07	6.4705770608502e-07	9.93875580552427e-07	7.4035653274989e-07
rs8008068	G	A	-0.125459	0.166646	0.0207198	1.40403e-09	GCST90200928	GCST90200928	8264	0.00437177756347136	36.2782265663457		1.40403e-09	3.67293518748938e-09	6.65719627447987e-09	5.21669134582866e-09
rs9615396	G	A	0.0920266	0.281112	0.0170694	6.9948e-08	GCST90200928	GCST90200928	8264	0.00342292488504178	28.3773388997063		6.9948e-08	5.78376540903131e-07	5.04526002348542e-07	1.61003144811834e-07
rs17428030	G	A	0.147117	0.0811637	0.030066	9.92349e-07	GCST90200927	GCST90200927	8264	0.00322816479785116	26.7574750990404		9.92349e-07	1.55988587601501e-06	1.3664143334182e-06	1.74152969039067e-06
rs114805834	A	T	-0.318239	0.0145864	0.0639543	6.49027e-07	GCST90200926	GCST90200926	8264	0.00291141066552835	24.1243106940484		6.49027e-07	1.10211113242728e-06	1.56723784919463e-06	1.92197299056837e-06
rs11543269	T	C	-0.120363	0.114409	0.0242583	6.98779e-07	GCST90200926	GCST90200926	8264	0.00293568455001134	24.3260393300178		6.98779e-07	1.06430281249482e-06	2.3279171487309e-06	1.27202937979816e-06
rs17821649	A	G	-0.114834	0.284035	0.0169636	1.29304e-11	GCST90200926	GCST90200926	8264	0.00536333139681684	44.550784622419		1.29304e-11	2.28268148852928e-10	1.76629999444675e-10	4.11658299389361e-11
rs183320380	A	G	-0.509858	0.00572519	0.102921	7.27421e-07	GCST90200926	GCST90200926	8264	0.00295954407775878	24.5243340179468		7.27421e-07	3.32844437880937e-06	3.04926578864883e-06	2.0943974757542e-06
rs185299097	C	T	0.593841	0.00412156	0.121064	9.33454e-07	GCST90200926	GCST90200926	8264	0.00289493162244192	23.9873668514525		9.33454e-07	5.17796586098292e-06	1.79866173493407e-06	2.36148053994323e-06
rs190338601	C	A	0.873289	0.00190254	0.177582	8.75852e-07	GCST90200926	GCST90200926	8264	0.00289636120678898	23.9992467778501		8.75852e-07	4.21947841443801e-06	1.50539687570255e-06	1.27613807137028e-06
rs1903727	G	A	0.0865427	0.268579	0.0174999	7.60215e-07	GCST90200926	GCST90200926	8264	0.00294259406203174	24.3834627732747		7.60215e-07	1.20773407522971e-06	1.33077174871918e-06	1.81586669273655e-06
rs2464190	C	T	-0.0962605	0.417126	0.0158493	1.25164e-09	GCST90200926	GCST90200926	8264	0.00450576115130182	37.3951		1.25164e-09	7.28621979230474e-09	4.26321323165723e-09	4.31325026906123e-09
rs56273473	C	T	-0.295375	0.0165804	0.0602733	9.55478e-07	GCST90200926	GCST90200926	8264	0.00284519035834572	23.5740353587624		9.55478e-07	2.46181561829614e-06	2.18861160632109e-06	2.42425875680656e-06
rs78713405	A	G	0.25914	0.0257458	0.0492965	1.46616e-07	GCST90200926	GCST90200926	8264	0.00336881826021736	27.9272583237146		1.46616e-07	2.30883486537448e-07	3.54834284559556e-07	3.84934402122872e-07
rs114245980	A	G	0.372904	0.011155	0.0753543	7.47208e-07	GCST90200925	GCST90200925	8264	0.00306776350036121	25.4238564187442		7.47208e-07	9.77050887733197e-07	2.27455770731874e-06	2.23188335165481e-06
rs149105458	A	G	0.274558	0.0211536	0.0554887	7.49815e-07	GCST90200925	GCST90200925	8264	0.00312174220995203	25.8726017315302		7.49815e-07	1.03815839975421e-06	6.90284679711348e-06	1.4511168326954e-06
rs262499	G	A	0.0932489	0.222567	0.0189142	8.21858e-07	GCST90200925	GCST90200925	8264	0.00300913154721106	24.9364819977136		8.21858e-07	1.05684499757138e-06	3.52805270093763e-06	4.28284256716968e-06
rs71418517	G	A	-0.155099	0.0790341	0.0292206	1.10929e-07	GCST90200925	GCST90200925	8264	0.00350191865182515	29.0345284581339		1.10929e-07	1.72549006087512e-07	2.34004008553252e-07	2.39771963196049e-07
rs146339862	G	C	-0.872858	0.00165726	0.176414	7.50593e-07	GCST90200924	GCST90200924	8264	0.00252108507520822	20.8818498112723		7.50593e-07	1.29861025572538e-06	4.15453411631488e-06	1.60231419857789e-06
rs190657039	A	G	0.882244	0.00165766	0.176408	5.69881e-07	GCST90200924	GCST90200924	8264	0.00257621657788502	21.3396769961302		5.69881e-07	1.139858719082e-06	1.08512456397107e-06	8.7632195604899e-07
rs191961760	T	C	0.399928	0.00822894	0.0791125	4.29997e-07	GCST90200924	GCST90200924	8264	0.00261065176642027	21.6256619667778		4.29997e-07	6.08059473047981e-07	9.53396316151804e-07	1.70309592652621e-06
rs529063119	G	C	-0.802845	0.0019656	0.162096	7.31161e-07	GCST90200924	GCST90200924	8264	0.00252891401832349	20.9468604283658		7.31161e-07	1.53554773502241e-06	1.32682979607777e-06	1.67932055167678e-06
rs75803569	T	G	0.164517	0.0505044	0.0332823	7.68931e-07	GCST90200924	GCST90200924	8264	0.00259581496074489	21.5024395599766		7.68931e-07	1.65739083574408e-06	3.69026320860771e-06	2.71409792467751e-06
rs10960835	T	C	0.0761903	0.489931	0.015304	6.4092e-07	GCST90200923	GCST90200923	8264	0.00290130383771273	24.0403205815456		6.4092e-07	1.20233867078407e-06	1.0809350257407e-06	9.50894639966983e-07
rs12937941	C	T	0.0787767	0.5654	0.0160253	8.8439e-07	GCST90200923	GCST90200923	8264	0.00304979810216753	25.2745140851984		8.8439e-07	1.24114133494135e-06	2.12352280011555e-06	3.5051215767687e-06
rs4544011	A	G	-0.0777224	0.527615	0.0158174	8.93599e-07	GCST90200923	GCST90200923	8264	0.00301117248850669	24.953446230826		8.93599e-07	1.34239606631606e-06	5.55285043455229e-06	2.0165450899714e-06
rs73104508	G	A	-0.278448	0.018664	0.055807	6.05406e-07	GCST90200923	GCST90200923	8264	0.00284014594996265	23.5321204953102		6.05406e-07	7.95338307374179e-07	2.48225019529404e-06	1.4381509347339e-06
rs79970287	A	G	-0.498157	0.00585697	0.0981544	3.86998e-07	GCST90200923	GCST90200923	8264	0.00288991015979786	23.9456384841882		3.86998e-07	8.25573293228327e-07	1.21808925960235e-06	7.86894051265292e-07
rs118167751	A	G	-0.761257	0.0029077	0.144838	1.47299e-07	GCST90200922	GCST90200922	8264	0.00336029613818168	27.8563723541023		1.47299e-07	2.09323880559012e-07	4.0503523309884e-07	4.10408055347463e-07
rs141465069	G	C	1.0477	0.00135501	0.21141	7.20436e-07	GCST90200922	GCST90200922	8264	0.00297069121136294	24.6169802351153		7.20436e-07	2.81015990427544e-06	1.68917846336006e-06	2.26119010346109e-06
rs190140597	G	A	-0.74158	0.00271437	0.149694	7.27114e-07	GCST90200922	GCST90200922	8264	0.00297738242790349	24.6725933652752		7.27114e-07	2.78213787382588e-06	1.9079425853521e-06	5.0556396276457e-06
rs560522526	A	G	-0.732063	0.00308337	0.140455	1.86725e-07	GCST90200922	GCST90200922	8264	0.00329466599488033	27.3105094565105		1.86725e-07	5.48019776085263e-07	2.90192968834486e-07	3.506014048056e-07
rs10070717	A	G	-0.128527	0.0976057	0.0258748	6.7907e-07	GCST90200921	GCST90200921	8264	0.00290998171946194	24.112435713332		6.7907e-07	1.78561209323694e-06	1.03160750263742e-06	1.17696662667994e-06
rs117926511	T	C	0.179441	0.048192	0.0361973	7.14774e-07	GCST90200921	GCST90200921	8264	0.0029539127154351	24.4775313460102		7.14774e-07	1.13022837195523e-06	1.23521984898757e-06	2.6288581954471e-06
rs180968047	A	G	-0.971339	0.00158614	0.193534	5.19545e-07	GCST90200921	GCST90200921	8264	0.00298829705699701	24.7633104125366		5.19545e-07	1.15186062485751e-06	8.79300477157084e-07	8.22882948326054e-07
rs1926230	A	G	-0.0851897	0.346817	0.0163004	1.73001e-07	GCST90200921	GCST90200921	8264	0.0032880576515985	27.2555501376856		1.73001e-07	7.76619860353755e-07	8.44717658964459e-07	5.02191022744577e-07
rs192852097	T	C	-0.504318	0.00586654	0.101156	6.17848e-07	GCST90200921	GCST90200921	8264	0.00296664555589964	24.583355685737		6.17848e-07	2.4338985724109e-06	2.85956606337994e-06	8.61663800915613e-07
rs780094	C	T	0.0924338	0.595915	0.0157131	4.03892e-09	GCST90200921	GCST90200921	8264	0.00411479930008692	34.1369384678327		4.03892e-09	6.04071403459266e-09	3.0436502425118e-08	4.46853733606268e-08
rs117245175	T	G	0.976346	0.00122564	0.192036	3.69202e-07	GCST90200920	GCST90200920	8264	0.00233382242936201	19.327147040648		3.69202e-07	1.00017905984953e-06	1.82614011954366e-06	5.86540971577339e-07
rs142193802	T	C	-0.312337	0.0134601	0.0586079	9.8608e-08	GCST90200920	GCST90200920	8264	0.00259083530184435	21.461083396317		9.8608e-08	1.87839348902728e-07	2.0084694118962e-07	1.34280594164202e-07
rs145606792	C	G	-0.454349	0.00533219	0.0914061	6.67245e-07	GCST90200920	GCST90200920	8264	0.00218974139352486	18.1313463529317		6.67245e-07	1.111857926022e-06	1.97518144274027e-06	1.67269950357301e-06
rs146119138	C	T	-0.521245	0.00411346	0.105234	7.30017e-07	GCST90200920	GCST90200920	8264	0.00222602963087342	18.4324880749016		7.30017e-07	1.7318357438589e-06	2.57111710989342e-06	1.38806255663434e-06
rs188083293	A	G	1.33861	0.000613572	0.271438	8.15824e-07	GCST90200920	GCST90200920	8264	0.00219754160272213	18.1960753542875		8.15824e-07	1.32120799597352e-06	1.40244665980235e-06	1.49444158471864e-06
rs571750961	G	A	-0.794	0.00184162	0.156896	4.17749e-07	GCST90200920	GCST90200920	8264	0.00231777076427325	19.1939091358729		4.17749e-07	9.70985405878869e-07	7.48008216844284e-07	1.06413921628417e-06
rs113402031	T	C	-0.152186	0.0721998	0.0308028	7.78583e-07	GCST90200919	GCST90200919	8264	0.00310291484172738	25.7160772200287		7.78583e-07	1.89548626508945e-06	1.61907823700819e-06	2.55087193015312e-06
rs117325880	A	C	0.170221	0.0601577	0.0335098	3.77947e-07	GCST90200919	GCST90200919	8264	0.00327644198169325	27.1589483713722		3.77947e-07	1.09067058456268e-06	5.31194770252787e-07	1.16273066331788e-06
rs117392095	T	C	-0.326904	0.0146508	0.0664815	8.77832e-07	GCST90200919	GCST90200919	8264	0.00308547458192088	25.5710899438841		8.77832e-07	1.31439514996498e-06	2.59856817650103e-06	1.816808443871e-06
rs11970340	A	G	-0.187674	0.0467715	0.0381096	8.4533e-07	GCST90200919	GCST90200919	8264	0.00314062825435541	26.0296199974987		8.4533e-07	3.19329300737271e-06	1.76997446546542e-06	1.36215818424173e-06
rs146365424	T	C	0.663432	0.00351288	0.135381	9.55957e-07	GCST90200919	GCST90200919	8264	0.00308146919686848	25.5377924252418		9.55957e-07	1.72879807747118e-06	1.30699102561703e-06	2.47415200597106e-06
rs149566294	A	C	-1.20832	0.00122739	0.227648	1.10911e-07	GCST90200919	GCST90200919	8264	0.00357967112091368	29.6814927835316		1.10911e-07	2.8896543028518e-07	2.76623672838525e-07	1.93175731639939e-07
rs34319667	G	C	-0.615204	0.00414025	0.12443	7.64687e-07	GCST90200919	GCST90200919	8264	0.00312099478004007	25.8663877337867		7.64687e-07	1.09324093816415e-06	1.38727136376908e-06	2.0142409278211e-06
rs924849	T	C	-0.232668	0.0330493	0.0445861	1.8047e-07	GCST90200919	GCST90200919	8264	0.00345995066696091	28.6853623490225		1.8047e-07	2.70438750885854e-07	4.16610232703643e-07	6.76939551660183e-07
rs977143	A	G	-0.0847149	0.376393	0.016446	2.5897e-07	GCST90200919	GCST90200919	8264	0.00336900860483159	27.9288416007947		2.5897e-07	3.69968055968133e-07	2.61096865962122e-06	2.86656821926354e-06
rs115053472	A	G	-0.378872	0.0108481	0.07382	2.86105e-07	GCST90200918	GCST90200918	8264	0.00308057428787611	25.5303529151834		2.86105e-07	7.6393751073121e-07	1.30292122354246e-06	6.5323384044652e-07
rs17101394	A	G	0.191411	0.163667	0.0207459	2.79688e-20	GCST90200918	GCST90200918	8264	0.0100300739596933	83.7080691798831		2.79688e-20	1.73962172777728e-19	4.55076343963272e-19	2.92368670509603e-19
rs186983882	C	G	-0.385338	0.00996678	0.0777229	7.12791e-07	GCST90200918	GCST90200918	8264	0.00293034202140419	24.281639288798		7.12791e-07	1.12448275239249e-06	3.07599176808085e-06	9.89947704081791e-07
rs3898821	A	G	-0.190028	0.0438132	0.0379389	5.47747e-07	GCST90200918	GCST90200918	8264	0.00302560973468764	25.0734501027023		5.47747e-07	1.38408476041741e-06	9.50094306173935e-07	8.67860788774334e-07
rs553342069	A	G	-0.487959	0.00662047	0.0959003	3.61501e-07	GCST90200918	GCST90200918	8264	0.00313184809609066	25.956621164476		3.61501e-07	1.82794164876369e-06	7.96130138831249e-07	5.86255314751914e-07
rs553878828	C	G	1.3175	0.000984131	0.246555	9.11094e-08	GCST90200918	GCST90200918	8264	0.00341315917653565	28.2961002106316		9.11094e-08	5.69730373575618e-07	1.7093172735222e-07	1.68377352026404e-07
rs55845370	G	A	-0.0834792	0.358379	0.0161495	2.35175e-07	GCST90200918	GCST90200918	8264	0.00320484976473546	26.5636011070027		2.35175e-07	7.49802133734225e-07	7.35979572833963e-07	8.44472528881266e-07
rs61732863	G	A	-0.367533	0.0130093	0.067586	5.38778e-08	GCST90200918	GCST90200918	8264	0.0034688830963702	28.7596760964788		5.38778e-08	2.01019242762634e-07	3.32479489476206e-07	8.42378402882265e-08
rs7969196	T	G	-0.0848756	0.402246	0.0157448	7.01795e-08	GCST90200918	GCST90200918	8264	0.00346425566266318	28.7211777877126		7.01795e-08	8.22562237561754e-07	1.15821981670974e-07	3.17784250335392e-07
rs9615402	T	C	-0.0894233	0.286813	0.0171292	1.78436e-07	GCST90200918	GCST90200918	8264	0.00327139986450436	27.117016283932		1.78436e-07	1.19159099328366e-06	1.17081746942462e-06	6.42033356251183e-07
rs10014755	G	A	-0.12144	0.532096	0.0156035	7.09071e-15	GCST90200917	GCST90200917	8264	0.00734345207322488	61.1204360216032		7.09071e-15	2.53297074277292e-14	4.6319181289516e-14	3.53007969000425e-14
rs188635924	A	G	0.562501	0.0049334	0.110634	3.68937e-07	GCST90200917	GCST90200917	8264	0.00310652656664553	25.7461034479741		3.68937e-07	5.25785764857727e-07	1.54965722114636e-06	7.68840683186083e-07
rs569007660	C	G	1.02214	0.00147783	0.201289	3.8146e-07	GCST90200917	GCST90200917	8264	0.00308342191152994	25.5540256757568		3.8146e-07	4.95990013631179e-07	8.53135909253187e-07	2.44483567566972e-06
rs59974919	G	A	0.195448	0.0435746	0.0382603	3.24939e-07	GCST90200917	GCST90200917	8264	0.0031840286540847	26.3904727615153		3.24939e-07	4.72795180378147e-07	8.36999518146838e-07	1.12305001221814e-06
rs1564374	G	A	0.0878204	0.563278	0.0158752	3.16755e-08	GCST90200916	GCST90200916	8264	0.00379444862346006	31.4691425717398		3.16755e-08	7.98434560161928e-08	2.53949171625404e-07	5.16341928222369e-08
rs17742148	G	A	-0.146009	0.0812744	0.0292607	6.0397e-07	GCST90200916	GCST90200916	8264	0.0031836758187257	26.3875389840911		6.0397e-07	2.20094704282327e-06	1.5846374805833e-06	3.78062618330047e-06
rs189515286	T	C	0.888569	0.00201613	0.176608	4.87146e-07	GCST90200916	GCST90200916	8264	0.00317727177712787	26.3342906209912		4.87146e-07	1.36848516296523e-06	8.23504008001681e-07	1.08300325101936e-06
rs10165166	T	C	0.139107	0.0890403	0.0273072	3.50345e-07	GCST90200915	GCST90200915	8264	0.00313916211316362	26.0174303104703		3.50345e-07	5.63074574592099e-07	6.12720880476048e-07	4.80943248404729e-07
rs144730855	A	G	-1.31123	0.000853971	0.26385	6.70942e-07	GCST90200915	GCST90200915	8264	0.00293399817318544	24.3120243418635		6.70942e-07	2.7934127542166e-06	1.73879346825542e-06	1.24600584733465e-06
rs150851429	C	G	0.383877	0.0147401	0.0639965	1.99264e-09	GCST90200914	GCST90200914	8264	0.00428021334965434	35.5151		1.99264e-09	2.97958088100723e-09	1.19719291229118e-08	4.4713851623919e-09
rs185096580	G	A	-0.766307	0.00262547	0.151653	4.34861e-07	GCST90200914	GCST90200914	8264	0.0030753950763421	25.4872976303802		4.34861e-07	9.67636443243354e-07	9.63654096425619e-07	7.32658298976046e-07
rs369361	G	A	-0.0989479	0.587354	0.0159278	5.22277e-10	GCST90200914	GCST90200914	8264	0.00474592345053286	39.3977984840272		5.22277e-10	7.80569784982973e-10	1.01433392123466e-09	7.96173647042466e-10
rs77479239	T	C	1.45704	0.000791814	0.275264	1.20159e-07	GCST90200914	GCST90200914	8264	0.00335932563745174	27.8482999245222		1.20159e-07	2.28181614669469e-07	6.80088733222554e-07	2.30936217292883e-07
rs10483247	T	C	-0.51103	0.00663803	0.097257	1.48484e-07	GCST90200913	GCST90200913	8264	0.0034440506369348	28.5530846316674		1.48484e-07	2.67764280738691e-07	7.31151863848423e-07	3.48845706526284e-07
rs76418662	G	T	-1.07273	0.00117111	0.218454	9.08321e-07	GCST90200913	GCST90200913	8264	0.00269215234886575	22.3026047160009		9.08321e-07	1.72963571710712e-06	1.61328306789283e-06	1.43139487527896e-06
rs117958383	C	T	-0.252699	0.0224507	0.0511689	7.87163e-07	GCST90200912	GCST90200912	8264	0.00280288705582155	23.2225430204329		7.87163e-07	2.07849790922419e-06	1.83434807090905e-06	1.13365060298829e-06
rs12212085	C	A	-0.120797	0.151082	0.0212987	1.4149e-08	GCST90200912	GCST90200912	8264	0.00374300804524291	31.0409188788924		1.4149e-08	1.99474828523958e-08	3.15408649200597e-08	3.65478394754316e-08
rs139751958	A	G	0.479615	0.00638842	0.0951437	4.63224e-07	GCST90200912	GCST90200912	8264	0.00292028753767594	24.1980809906312		4.63224e-07	7.84371660550256e-07	1.21681919932372e-06	6.72127727468555e-07
rs146254089	A	G	0.305752	0.0158503	0.0611545	5.74291e-07	GCST90200912	GCST90200912	8264	0.00291653545113011	24.1668995164205		5.74291e-07	1.34151205394268e-06	2.21555729586912e-06	7.34939717130478e-07
rs147388342	G	C	-0.306467	0.0166523	0.0593923	2.46886e-07	GCST90200912	GCST90200912	8264	0.00307594639335913	25.4918807606187		2.46886e-07	3.54902528333249e-07	7.73825091372509e-07	6.97021378203829e-07
rs17838916	A	G	0.241305	0.0251492	0.048915	8.09169e-07	GCST90200912	GCST90200912	8264	0.0028551239327246	23.6565763895869		8.09169e-07	5.21827580011141e-06	3.4315571131313e-06	1.30309259159816e-06
rs185693214	A	G	-0.898277	0.00207115	0.166436	6.77102e-08	GCST90200912	GCST90200912	8264	0.00333550569763145	27.6501753913895		6.77102e-08	9.46289232947762e-08	1.14169518691245e-07	1.42315482425917e-07
rs2454663	C	T	-0.106097	0.767397	0.0182433	6.03957e-09	GCST90200912	GCST90200912	8264	0.00401857069061792	33.335391673826		6.03957e-09	1.7805610122554e-08	1.05048375296094e-08	1.308111114672e-08
rs57987548	A	G	-0.577448	0.00420117	0.117117	8.20066e-07	GCST90200912	GCST90200912	8264	0.00278995774599466	23.1151211085944		8.20066e-07	2.19005915318721e-06	2.60412971472073e-06	1.58028922495767e-06
rs73232771	T	A	-0.248141	0.0236033	0.0499097	6.63352e-07	GCST90200912	GCST90200912	8264	0.00283808946189723	23.5150329012682		6.63352e-07	1.78308797744347e-06	1.30260814897187e-06	1.15415109532235e-06
rs149851570	A	G	0.558361	0.00474799	0.113406	8.49911e-07	GCST90200911	GCST90200911	8264	0.00294647667438669	24.4157306646744		8.49911e-07	1.43310832406824e-06	1.63138051464006e-06	1.38979616796566e-06
rs2358972	G	A	0.0829638	0.349706	0.0167738	7.57364e-07	GCST90200911	GCST90200911	8264	0.00313054606056531	25.9457960620408		7.57364e-07	1.96048644115515e-06	1.05248617924064e-06	1.34574947108925e-06
rs555593245	T	C	0.9857	0.00164755	0.192129	2.89116e-07	GCST90200911	GCST90200911	8264	0.00319625926773144	26.4921699136058		2.89116e-07	9.66786394697426e-07	1.02364795610639e-06	8.80965714017022e-07
rs7036384	G	T	-0.0791797	0.516835	0.0157817	5.24344e-07	GCST90200911	GCST90200911	8264	0.00313115872003448	25.9508896995001		5.24344e-07	1.14819670888824e-06	9.62433444836753e-07	9.33669924942213e-07
rs79381373	G	A	0.276621	0.0203481	0.055506	6.24022e-07	GCST90200911	GCST90200911	8264	0.00305067496473194	25.2818031224643		6.24022e-07	2.12235017791341e-06	1.47673439576767e-06	3.92421796658628e-06
rs13215643	G	C	-0.667588	0.00334216	0.13578	8.80177e-07	GCST90200910	GCST90200910	8264	0.00296906949754629	24.6035016951434		8.80177e-07	1.88315451558308e-06	2.44324305870221e-06	4.22797228108943e-06
rs2207132	A	G	-0.222641	0.0338813	0.0432214	2.58846e-07	GCST90200910	GCST90200910	8264	0.0032451205710673	26.8984749525569		2.58846e-07	3.66412365098968e-07	1.09668853389357e-06	7.98828093513329e-07
rs2523454	A	G	0.0937994	0.30227	0.0169234	2.98048e-08	GCST90200910	GCST90200910	8264	0.00371118461377996	30.7760227812692		2.98048e-08	9.90892069070429e-08	4.74708206967921e-08	4.21716209687379e-08
rs560130840	T	C	0.894573	0.00188277	0.180203	6.89695e-07	GCST90200910	GCST90200910	8264	0.0030077406839317	24.9249212302718		6.89695e-07	1.13544585675394e-06	2.12684125042783e-06	1.26655577642681e-06
rs76755938	A	C	-0.169024	0.0643677	0.0318625	1.12794e-07	GCST90200910	GCST90200910	8264	0.00344112099476806	28.5287124100015		1.12794e-07	1.58742713028846e-07	2.85936798867034e-07	1.60373593034342e-07
rs9353802	G	A	0.0907531	0.3059	0.0170074	9.49784e-08	GCST90200910	GCST90200910	8264	0.00349747367875595	28.9975456866693		9.49784e-08	3.45274818451818e-07	7.49819073582008e-07	1.28148488586299e-07
rs13228276	T	G	-0.0870937	0.600388	0.0160415	5.65822e-08	GCST90200909	GCST90200909	8264	0.00363977051389224	30.1816382226414		5.65822e-08	9.10488061711751e-08	1.47655581085585e-07	1.22126886521243e-07
rs139206044	A	G	-0.393803	0.00951833	0.0800019	8.54794e-07	GCST90200909	GCST90200909	8264	0.00292412030650171	24.2299332120476		8.54794e-07	2.68574581643653e-06	4.24912713693834e-06	1.34687373887462e-06
rs140522	C	T	0.171616	0.665447	0.0167348	1.1234e-24	GCST90200909	GCST90200909	8264	0.0131136608124304	109.784745547792		1.1234e-24	4.21847382094194e-24	6.92385805552919e-24	5.13543290010815e-24
rs150530634	C	A	0.612161	0.00467051	0.115252	1.08731e-07	GCST90200909	GCST90200909	8264	0.00348411506358355	28.8864022043803		1.08731e-07	1.83765819771047e-07	2.56497977640454e-07	1.45063404123035e-07
rs182201100	G	A	-0.738949	0.00305499	0.14191	1.91747e-07	GCST90200909	GCST90200909	8264	0.0033261353971952	27.5722396539196		1.91747e-07	5.4789272051874e-07	3.52423944263889e-07	3.96821567843822e-07
rs4792607	G	C	-0.129463	0.883686	0.0247263	1.64245e-07	GCST90200909	GCST90200909	8264	0.0034454923867888	28.565078861394		1.64245e-07	3.35006923936083e-07	3.87560367571781e-07	2.25197499990749e-07
rs74697098	C	G	0.136041	0.101683	0.026725	3.57299e-07	GCST90200909	GCST90200909	8264	0.00338101888339375	28.028743726416		3.57299e-07	5.67831531809805e-07	9.13585581437479e-07	1.56842233324075e-06
rs839859	C	T	-0.0903039	0.286686	0.0173717	2.01081e-07	GCST90200909	GCST90200909	8264	0.00333526420351749	27.6481667904505		2.01081e-07	4.49531351133089e-07	7.87592740008093e-07	3.17520902467232e-07
rs102275	C	T	0.311885	0.340013	0.0165777	5.85273e-79	GCST90200908	GCST90200908	8264	0.0436565965196488	377.156154507578		5.85273e-79	3.37357335936016e-75	5.59837603272595e-75	1.11315671640408e-74
rs13329556	G	A	-0.151412	0.0777531	0.0299357	4.23899e-07	GCST90200908	GCST90200908	8264	0.00328787656880348	27.2540441446025		4.23899e-07	1.28939450672614e-06	1.80872938459463e-06	1.35910589549791e-06
rs183245062	A	G	0.688869	0.00352849	0.13485	3.24885e-07	GCST90200908	GCST90200908	8264	0.00333700652396609	27.662658372467		3.24885e-07	1.22311492780999e-06	2.51098205515414e-06	7.36090806555718e-07
rs13085675	T	C	-0.0818153	0.448013	0.0163818	5.90567e-07	GCST90200907	GCST90200907	8264	0.00331068999082184	27.4437785471163		5.90567e-07	9.32733510525953e-07	1.0608933156058e-06	8.07572518816439e-07
rs2001846	C	T	0.0811028	0.521142	0.0160811	4.5742e-07	GCST90200907	GCST90200907	8264	0.00328295186048173	27.2130875276283		4.5742e-07	6.43203591213897e-07	8.53822160381847e-07	2.33937877020241e-06
rs117917991	A	G	0.479947	0.00722875	0.0929105	2.39552e-07	GCST90200906	GCST90200906	8264	0.0033061987360887	27.4064250454107		2.39552e-07	5.22896302910624e-07	6.59805128218329e-07	8.77719243228054e-07
rs131794	C	A	-0.181284	0.779316	0.0190013	1.4198e-21	GCST90200906	GCST90200906	8264	0.0113040322034258	94.4617123025629		1.4198e-21	5.98380077637564e-21	1.1716395278244e-20	6.77234343270027e-21
rs181444030	A	G	-1.17269	0.00114943	0.233881	5.32983e-07	GCST90200906	GCST90200906	8264	0.00315776268896597	26.1720805557083		5.32983e-07	1.34181351212403e-06	8.70297569177918e-07	9.95298175674983e-07
rs2654984	G	T	0.245473	0.974136	0.0497299	7.96928e-07	GCST90200906	GCST90200906	8264	0.00303635636198469	25.1627794281193		7.96928e-07	1.09331361886008e-06	2.87916357324193e-06	3.35989093068457e-06
rs76422764	A	G	2.46788	0.000270124	0.481697	3.00235e-07	GCST90200906	GCST90200906	8264	0.00328945474127726	27.2671691914106		3.00235e-07	1.15717117947268e-06	1.35781836123642e-06	4.00738030449313e-07
rs193022071	T	C	0.532602	0.00411194	0.105765	4.76114e-07	GCST90200905	GCST90200905	8264	0.00232323357827551	19.239253102541		4.76114e-07	1.12232740111049e-06	1.5111431055754e-06	1.09756652051689e-06
rs2517099	T	G	0.106473	0.115022	0.0213555	6.1726e-07	GCST90200905	GCST90200905	8264	0.00230792858947504	19.1122156351152		6.1726e-07	2.60137213163616e-06	1.10845003233894e-06	1.03576712824551e-06
rs574544513	A	C	0.604835	0.00325513	0.12059	5.28631e-07	GCST90200905	GCST90200905	8264	0.00237386584308976	19.6595487268208		5.28631e-07	9.56824158339975e-07	7.69035717166488e-07	1.23260081242211e-06
rs148901312	A	G	-2.25649	0.000328472	0.440386	2.99288e-07	GCST90200904	GCST90200904	8264	0.00334389398361823	27.7199446487911		2.99288e-07	5.32808212720979e-07	5.32623846993405e-07	4.39430398126673e-07
rs150687048	T	C	-0.732205	0.00310888	0.144043	3.71071e-07	GCST90200904	GCST90200904	8264	0.00332312794502322	27.547226038438		3.71071e-07	6.15672574291692e-07	7.21126959054263e-07	9.59350780641102e-07
rs261290	C	T	0.0895686	0.655825	0.0172501	2.07663e-07	GCST90200904	GCST90200904	8264	0.00362166984231887	30.031		2.07663e-07	4.10160746949085e-07	5.19328402581279e-07	3.93988831515604e-07
rs543481465	G	A	0.662574	0.00341701	0.134421	8.26189e-07	GCST90200904	GCST90200904	8264	0.00298991261262338	24.7767382878007		8.26189e-07	1.16639082944714e-06	2.5771122881207e-06	1.47334255904066e-06
rs56024619	T	A	-0.106163	0.191579	0.021401	7.02514e-07	GCST90200904	GCST90200904	8264	0.00349109646402789	28.9444869819542		7.02514e-07	1.18092985422181e-06	1.74230991618655e-06	1.13149363954574e-06
rs59829244	G	A	0.105873	0.12646	0.0212904	6.5984e-07	GCST90200903	GCST90200903	8264	0.00247648902837969	20.5115489784733		6.5984e-07	1.46227171339369e-06	1.6783686347924e-06	9.7966261159784e-07
rs77803019	G	C	0.659138	0.00299951	0.129213	3.37554e-07	GCST90200903	GCST90200903	8264	0.00259853386679747	21.5250203017182		3.37554e-07	6.44639681258183e-07	1.00801687541684e-06	6.56295402391058e-07
rs1597070	T	C	-0.15397	0.0801918	0.0290996	1.21548e-07	GCST90200902	GCST90200902	8264	0.00349727234759164	28.9958705922186		1.21548e-07	2.39281604737162e-07	1.7953212623079e-07	3.33409216262275e-07
rs185070394	G	C	-0.700291	0.00334339	0.138497	4.27365e-07	GCST90200902	GCST90200902	8264	0.00326828315892023	27.0911		4.27365e-07	1.07839247808808e-06	6.9669988195622e-07	1.11768618642895e-06
rs2043082	A	G	-0.0927979	0.34443	0.0170307	5.06964e-08	GCST90200902	GCST90200902	8264	0.00388889605572436	32.2554974893564		5.06964e-08	8.7387913760197e-08	1.23140415309649e-07	1.02760811539846e-07
rs438811	T	C	-0.178794	0.225481	0.0189961	4.86185e-21	GCST90200902	GCST90200902	8264	0.0111654930380707	93.2909428534855		4.86185e-21	1.15044814870553e-19	1.00980569843459e-18	2.50956902426217e-20
rs7191595	C	T	0.0863566	0.430147	0.0164347	1.48407e-07	GCST90200902	GCST90200902	8264	0.00365595467747139	30.3163326835468		1.48407e-07	2.23228220696819e-07	3.81281440155364e-07	4.17680437934038e-07
rs12740648	T	C	-0.116052	0.177927	0.0206893	2.03178e-08	GCST90200901	GCST90200901	8264	0.0039399208306785	32.6803840288556		2.03178e-08	6.76200442086057e-08	9.37851854984582e-08	3.61205134765814e-08
rs145435210	A	C	-0.514166	0.00884527	0.0803627	1.57351e-10	GCST90200901	GCST90200901	8264	0.00463542178495356	38.4762082411699		1.57351e-10	8.92856188771776e-10	3.6012432633442e-10	4.72443078591282e-10
rs17788484	T	C	0.350137	0.0192284	0.0547086	1.5534e-10	GCST90200901	GCST90200901	8264	0.0046239916157534	38.3808916505519		1.5534e-10	2.79777629223479e-10	7.62593182795484e-10	3.87180329054119e-10
rs558542237	G	A	-0.666574	0.00369026	0.124631	8.87561e-08	GCST90200901	GCST90200901	8264	0.00326721772950937	27.0822364442719		8.87561e-08	1.19818680084481e-07	1.38955680316081e-07	2.28962351594767e-07
rs79240790	C	T	-0.154089	0.0627489	0.0311546	7.57691e-07	GCST90200901	GCST90200901	8264	0.00279277112025709	23.1384955176119		7.57691e-07	1.43349805131543e-06	1.5652927248209e-06	2.98889039096127e-06
rs141832602	A	G	-0.318314	0.0153701	0.0634798	5.31951e-07	GCST90200900	GCST90200900	8264	0.00306684049157781	25.4161835221831		5.31951e-07	1.03703652242203e-06	7.46634079964949e-07	1.61827784272743e-06
rs3208305	T	A	0.0995801	0.289563	0.0170209	4.90232e-09	GCST90200900	GCST90200900	8264	0.00407984581821705	33.8457716801629		4.90232e-09	8.49378130338759e-09	1.20771746500164e-08	3.01669935260246e-08
rs4324945	A	G	0.0785712	0.486721	0.0159461	8.33728e-07	GCST90200900	GCST90200900	8264	0.00308453958894209	25.563317147606		8.33728e-07	2.7705931619429e-06	1.63941513461241e-06	5.41289255698459e-06
rs4397267	C	T	-0.0851829	0.288589	0.0170802	6.12519e-07	GCST90200900	GCST90200900	8264	0.00297944372903692	24.6897257378242		6.12519e-07	1.02232417789549e-06	1.30160360606231e-06	1.06543108752273e-06
rs4665710	C	A	-0.0988544	0.791771	0.0191557	2.46195e-07	GCST90200900	GCST90200900	8264	0.0032222765371203	26.7085109578889		2.46195e-07	8.7241652863284e-07	4.70234643329772e-07	1.13035246259239e-06
rs62466318	T	C	0.103794	0.191983	0.0196779	1.33014e-07	GCST90200900	GCST90200900	8264	0.00334239494403542	27.7074763565066		1.33014e-07	4.05221559812545e-07	1.39582171325843e-06	4.98650487440164e-07
rs7555577	C	A	-0.1117	0.664786	0.0163033	7.31377e-12	GCST90200900	GCST90200900	8264	0.00556083943266029	46.200569340439		7.31377e-12	1.26485715315811e-11	1.60466928291357e-11	5.97853578824704e-11
rs12685110	A	G	0.0871659	0.297101	0.0170925	3.40254e-07	GCST90200899	GCST90200899	8264	0.00317336678707181	26.3018217222803		3.40254e-07	1.12578057561685e-06	5.17286140451188e-07	1.00862307467833e-06
rs13173296	T	C	0.0875512	0.303609	0.0170394	2.77417e-07	GCST90200899	GCST90200899	8264	0.00324132062592095	26.866875167995		2.77417e-07	5.12855360874292e-07	5.56126055045228e-07	8.03147355111189e-07
rs145071082	A	G	-0.721636	0.00305101	0.14013	2.60793e-07	GCST90200899	GCST90200899	8264	0.00316798375278062	26.2570637167238		2.60793e-07	3.47472721999758e-07	8.89468868574352e-07	3.93135680277202e-07
rs148768345	G	A	-0.816702	0.00231538	0.160627	3.68691e-07	GCST90200899	GCST90200899	8264	0.00308157533113428	25.5386747358874		3.68691e-07	1.00028039455326e-06	1.01323050411162e-06	1.59924805215243e-06
rs150985196	A	G	0.348454	0.0121818	0.0703663	7.3454e-07	GCST90200899	GCST90200899	8264	0.00292219634183405	24.2139440750304		7.3454e-07	1.66991519751575e-06	1.33076640607751e-06	2.03629946839475e-06
rs189910483	C	G	-0.392118	0.0112791	0.0726498	6.76238e-08	GCST90200899	GCST90200899	8264	0.00342934923789844	28.4307824857673		6.76238e-08	9.10125437214562e-08	1.07984935739189e-07	1.7240482769346e-07
rs543502719	A	G	-0.594845	0.0043865	0.116936	3.63952e-07	GCST90200899	GCST90200899	8264	0.00309062659244058	25.6139199689367		3.63952e-07	1.24038302064418e-06	9.23725954295566e-07	6.04240975355742e-07
rs6465468	T	G	0.0834921	0.31375	0.0167283	6.00503e-07	GCST90200899	GCST90200899	8264	0.00300183527540417	24.8758362080237		6.00503e-07	1.2224868893898e-06	2.24446248803973e-06	9.91990754140146e-07
rs138372486	T	C	-0.745584	0.00259725	0.148505	5.15131e-07	GCST90200898	GCST90200898	8264	0.00288009936326453	23.864111952932		5.15131e-07	1.2154584613786e-06	1.35606733964867e-06	1.67414707973829e-06
rs145260966	A	G	0.299549	0.016115	0.0606308	7.79081e-07	GCST90200898	GCST90200898	8264	0.00284538077744388	23.575617592355		7.79081e-07	1.44441988304191e-06	1.72134635649458e-06	2.27128587383833e-06
rs17676071	G	T	0.242486	0.0277711	0.0460647	1.40922e-07	GCST90200898	GCST90200898	8264	0.00317515509289197	26.3166909527802		1.40922e-07	3.05074853876936e-07	9.20169766306762e-07	2.34863615892996e-07
rs184086526	C	T	1.35568	0.000786163	0.269596	4.94182e-07	GCST90200898	GCST90200898	8264	0.00288745625627058	23.9252466925528		4.94182e-07	1.12566167863247e-06	1.09781484094983e-06	7.32610795187424e-07
rs185990573	G	C	-0.676987	0.00382607	0.122803	3.53158e-08	GCST90200898	GCST90200898	8264	0.00349364471391992	28.9656884507474		3.53158e-08	5.37295545417289e-08	9.95503420326713e-08	8.62955860266898e-08
rs189183492	C	A	-0.720581	0.00278349	0.143608	5.22975e-07	GCST90200898	GCST90200898	8264	0.00288253596361504	23.8843596570669		5.22975e-07	2.33655971803807e-06	8.26009576562531e-07	2.44034254251922e-06
rs1932651	C	T	0.0954575	0.779387	0.0189459	4.69368e-07	GCST90200898	GCST90200898	8264	0.00313353367271911	25.9706350634786		4.69368e-07	6.86787468910722e-07	7.11148293088176e-07	6.76521935433554e-07
rs2033821	A	G	0.0793062	0.644511	0.0157886	5.08692e-07	GCST90200898	GCST90200898	8264	0.0028820451370412	23.8802809698748		5.08692e-07	1.23918223120202e-06	7.26245373348498e-07	8.69480075036242e-07
rs34369402	A	G	0.0800569	0.328216	0.0161914	7.63779e-07	GCST90200898	GCST90200898	8264	0.00282629140833184	23.4170028897138		7.63779e-07	1.02339551795225e-06	1.09781344380406e-06	2.29531664324385e-06
rs7580046	A	G	0.0965444	0.527418	0.0150335	1.34522e-10	GCST90200898	GCST90200898	8264	0.00464639679211888	38.567731279382		1.34522e-10	4.46646854887944e-10	2.33526692036279e-10	2.20618563208314e-10
rs76925306	G	A	-0.160688	0.0586136	0.0322801	6.42681e-07	GCST90200898	GCST90200898	8264	0.00284946418338846	23.6095476435518		6.42681e-07	1.91539928864322e-06	1.03828452658141e-06	2.51236757682718e-06
rs115520044	A	G	0.312378	0.0166731	0.0622677	5.257e-07	GCST90200897	GCST90200897	8264	0.00319966971388344	26.5205281066841		5.257e-07	8.01456394741043e-07	1.099968732886e-06	1.10181429367946e-06
rs146780030	C	T	-0.820829	0.00235699	0.164273	5.83042e-07	GCST90200897	GCST90200897	8264	0.00316860631242756	26.2622400528866		5.83042e-07	1.32761017804637e-06	1.34930267708951e-06	9.77900624561664e-07
rs185427948	A	G	1.06142	0.0020364	0.176458	1.7976e-09	GCST90200897	GCST90200897	8264	0.00457912309521429	38.006752611317		1.7976e-09	4.33357879132346e-09	4.9846279901873e-09	4.98564769662655e-09
rs112275990	A	G	0.327142	0.0241919	0.0642443	3.54023e-07	GCST90200896	GCST90200896	8264	0.00505285693505927	41.9587153834713		3.54023e-07	5.99855331026072e-07	1.06566159540068e-06	6.63689872044045e-07
rs72653740	G	A	0.169132	0.108499	0.0320872	1.35659e-07	GCST90200896	GCST90200896	8264	0.00553387232037748	45.9752744094349		1.35659e-07	1.89572955885768e-07	5.36231497347425e-07	3.10900109528826e-07
rs7596030	A	C	-0.102137	0.389951	0.0202867	4.78633e-07	GCST90200896	GCST90200896	8264	0.00496330482539236	41.2113690542798		4.78633e-07	8.42946368143163e-07	1.46793240577287e-06	1.05593075936754e-06
rs1126464	C	G	0.101893	0.222766	0.0185001	3.63589e-08	GCST90200895	GCST90200895	8264	0.00359516967034249	29.8104654977861		3.63589e-08	7.22155629361413e-08	9.14945450506424e-08	1.96775644940587e-07
rs114558933	T	C	-0.129144	0.100349	0.02544	3.84576e-07	GCST90200895	GCST90200895	8264	0.00301138012129955	24.9551720712759		3.84576e-07	1.11656398970414e-06	1.14244096282093e-06	1.3876155718981e-06
rs12059956	A	G	0.0822473	0.418384	0.0155867	1.31494e-07	GCST90200895	GCST90200895	8264	0.00329218861322037	27.289905839688		1.31494e-07	9.77762847883003e-07	2.60404963647307e-07	1.75335465415159e-07
rs1366463	T	C	-0.096577	0.529772	0.0151462	1.8142e-10	GCST90200895	GCST90200895	8264	0.00464702387422528	38.5729607182064		1.8142e-10	4.21715344382979e-10	8.76077674705029e-10	1.10292087832417e-09
rs144752865	C	T	-0.473743	0.00630798	0.0962204	8.49985e-07	GCST90200895	GCST90200895	8264	0.00281356995285585	23.3113029319864		8.49985e-07	3.39529097172756e-06	4.27510450336417e-06	2.46242266538394e-06
rs1595693	C	T	-0.120562	0.326226	0.0161502	8.32749e-14	GCST90200895	GCST90200895	8264	0.00638974758662026	53.131592022556		8.32749e-14	2.89826922587657e-13	2.1001233655018e-13	8.52927291324025e-13
rs17580	A	T	0.182176	0.0525754	0.0343258	1.11278e-07	GCST90200895	GCST90200895	8264	0.00330627948599207	27.4070966346402		1.11278e-07	4.00403412874756e-07	2.39689703132215e-07	3.11404446083433e-07
rs186772766	G	A	0.371086	0.0102723	0.0757303	9.57915e-07	GCST90200895	GCST90200895	8264	0.00280002916691264	23.1987982888785		9.57915e-07	1.56478726691486e-06	2.15675902600623e-06	1.4075518870641e-06
rs4994332	T	C	-0.0781652	0.416068	0.0157716	7.19365e-07	GCST90200895	GCST90200895	8264	0.00296881730938695	24.6014056892003		7.19365e-07	2.14030631113013e-06	1.02040359953981e-06	1.45920944549887e-06
rs61740027	A	G	-0.149196	0.073853	0.0289725	2.61075e-07	GCST90200895	GCST90200895	8264	0.00304503592619736	25.234928084856		2.61075e-07	5.43309425309207e-07	7.40676157736808e-07	4.98393970387198e-07
rs715	C	T	-0.0848278	0.306808	0.0165624	3.02781e-07	GCST90200895	GCST90200895	8264	0.00306074130758017	25.365481861347		3.02781e-07	5.62955146929201e-07	6.46135854851966e-07	1.21976496702999e-06
rs71543398	C	T	0.228179	0.0293611	0.0447757	3.46822e-07	GCST90200895	GCST90200895	8264	0.00296764095031982	24.5916286557763		3.46822e-07	6.40437004467935e-07	5.54037906504937e-07	4.59822603883059e-07
rs73048024	A	G	-0.16694	0.0656597	0.0304467	4.18116e-08	GCST90200895	GCST90200895	8264	0.00341943843840536	28.3483357670919		4.18116e-08	6.57286950641129e-08	8.29263144754276e-08	9.62377686141184e-08
rs7973936	A	G	0.0832941	0.313385	0.0162883	3.1582e-07	GCST90200895	GCST90200895	8264	0.00298572612275078	24.7419418883907		3.1582e-07	4.15342904250312e-07	6.83808704738899e-07	7.27935678555818e-07
rs150679044	A	G	-0.850499	0.00387513	0.166446	3.22576e-07	GCST90200894	GCST90200894	8264	0.00558441480669653	46.3975382324262		3.22576e-07	5.31241115210667e-07	1.0249583308342e-06	6.11972587786328e-07
rs151052512	C	A	-0.402514	0.0171926	0.0805485	5.81814e-07	GCST90200894	GCST90200894	8264	0.00547522477770965	45.4853496267362		5.81814e-07	7.64170078525567e-07	9.50704577936119e-07	1.15932017463279e-06
rs4306374	A	G	-0.118838	0.729651	0.0236469	5.02066e-07	GCST90200894	GCST90200894	8264	0.00557160877266875	46.2905444835252		5.02066e-07	7.77817378961694e-07	1.0965698357993e-06	1.00115759104058e-06
rs114709553	A	G	-0.360148	0.0112524	0.0719189	5.50872e-07	GCST90200893	GCST90200893	8264	0.00288617469608362	23.914597043898		5.50872e-07	1.56972262387027e-06	1.74711618027087e-06	1.04158422658855e-06
rs35558779	C	T	0.645747	0.00354827	0.127093	3.75654e-07	GCST90200893	GCST90200893	8264	0.00294868048105	24.4340463299212		3.75654e-07	7.40708156151618e-07	5.73096214389454e-07	7.44594205383957e-07
rs4692346	G	A	0.0891747	0.752172	0.0178982	6.28257e-07	GCST90200893	GCST90200893	8264	0.00296470062027358	24.5671908907726		6.28257e-07	2.22131795728841e-06	2.36529217527868e-06	8.31188882251939e-07
rs577279418	C	A	-0.770304	0.00244918	0.152875	4.68523e-07	GCST90200893	GCST90200893	8264	0.0028994126945435	24.0246049268246		4.68523e-07	9.70202093455658e-07	1.29355266505842e-06	2.84339752019035e-06
rs717858	G	A	-0.45774	0.00813854	0.0843006	5.63974e-08	GCST90200893	GCST90200893	8264	0.00338271371388892	28.0428416090375		5.63974e-08	2.52531856110053e-07	1.60875711317138e-07	8.0293749148991e-08
rs11656171	G	C	0.110016	0.140328	0.0217003	3.98275e-07	GCST90200892	GCST90200892	8264	0.00292024180804187	24.1977009560322		3.98275e-07	6.37883035827621e-07	1.69644157032626e-06	6.83323270968862e-07
rs12450996	A	G	-0.0820139	0.272965	0.0164749	6.42094e-07	GCST90200892	GCST90200892	8264	0.00266972917602515	22.116347109465		6.42094e-07	1.32763956916635e-06	2.94734849296553e-06	1.11989156573637e-06
rs138138637	G	C	0.470999	0.00615082	0.0932646	4.41504e-07	GCST90200892	GCST90200892	8264	0.00271221096466396	22.469228277355		4.41504e-07	5.88565200041498e-07	6.27480469648816e-07	1.13553024639236e-06
rs141147436	A	G	-0.141885	0.0742407	0.0280282	4.14421e-07	GCST90200892	GCST90200892	8264	0.00276721629499293	22.9261827356798		4.14421e-07	1.44958767433937e-06	1.72448965357494e-06	6.77795657384215e-07
rs144333426	C	T	-0.422016	0.00743609	0.0849007	6.67095e-07	GCST90200892	GCST90200892	8264	0.00262900218308783	21.7780706319064		6.67095e-07	2.23591324368514e-06	1.41390632821933e-06	1.18539991688757e-06
rs16864042	T	G	0.0869797	0.417303	0.0148823	5.08083e-09	GCST90200892	GCST90200892	8264	0.00367925675170294	30.5103		5.08083e-09	4.79732604328212e-08	1.13486426534993e-08	7.25002389888859e-09
rs187342300	A	C	-0.621909	0.00362408	0.121104	2.81668e-07	GCST90200892	GCST90200892	8264	0.00279321701142517	23.142200135495		2.81668e-07	5.68796207712495e-07	4.84336388316259e-07	8.43573128765655e-07
rs1982203	T	C	-0.101912	0.326988	0.0155118	5.03278e-11	GCST90200892	GCST90200892	8264	0.00457125309847757	37.9411316150768		5.03278e-11	1.41656825942206e-10	1.01497684848291e-10	3.52648624543008e-10
rs34400101	C	G	0.101881	0.169526	0.0201461	4.25733e-07	GCST90200892	GCST90200892	8264	0.00292266305030552	24.2178226570629		4.25733e-07	1.20631869039776e-06	1.17908454775912e-06	3.08842694053591e-06
rs4731512	A	G	-0.191206	0.0565515	0.0348087	3.95039e-08	GCST90200890	GCST90200890	8264	0.00390117430672805	32.3577352877155		3.95039e-08	6.97530407821543e-08	3.91649427903345e-07	7.89874393434839e-08
rs558450333	C	G	0.684794	0.00355497	0.132456	2.34141e-07	GCST90200890	GCST90200890	8264	0.00332230250877374	27.5403607370579		2.34141e-07	6.7188465105995e-07	8.99112552749496e-07	1.45100118834343e-06
rs184686401	G	T	0.780122	0.00309292	0.144669	6.95043e-08	GCST90200889	GCST90200889	8264	0.00375299869925217	31.1240838996121		6.95043e-08	1.04024354881819e-07	1.6208726752271e-07	4.543917388288e-07
rs8120082	G	A	0.194911	0.0501068	0.0370123	1.39353e-07	GCST90200889	GCST90200889	8264	0.00361638069071442	29.9869816079423		1.39353e-07	4.0861638369506e-07	7.09177315044786e-07	2.65083999788168e-07
rs1154510	C	T	0.151016	0.87857	0.0240458	3.37792e-10	GCST90200888	GCST90200888	8264	0.00486606925816608	40.4000536701608		3.37792e-10	7.44816404742091e-10	4.33175339519381e-09	9.54081534151532e-10
rs4728838	A	G	-0.0828851	0.419535	0.0162201	3.22108e-07	GCST90200888	GCST90200888	8264	0.00334600945359127	27.7375401772234		3.22108e-07	1.01129116595389e-06	6.82492757039177e-07	8.63075510601787e-07
rs6876759	A	G	1.46199	0.000765111	0.286018	3.19523e-07	GCST90200888	GCST90200888	8264	0.00326821662587681	27.0905435277557		3.19523e-07	6.27398092688437e-07	6.57895356677926e-07	4.97681774028045e-07
rs807669	C	T	-0.0939196	0.61172	0.0162913	8.16451e-09	GCST90200888	GCST90200888	8264	0.00419025222152918	34.7655402364827		8.16451e-09	2.30079460653513e-08	2.09018181972399e-08	3.20172151036836e-08
rs35532354	A	G	-0.939268	0.00176872	0.177863	1.28576e-07	GCST90200887	GCST90200887	8264	0.00311529594670012	25.8190089656148		1.28576e-07	3.16572855056568e-07	1.9949370846304e-07	2.30290165420152e-07
rs538266975	T	C	-0.499297	0.00580898	0.0986848	4.20319e-07	GCST90200887	GCST90200887	8264	0.00287950360256036	23.8591613052863		4.20319e-07	1.32399395477026e-06	9.76697411130089e-07	7.95860251781063e-07
rs575153512	A	G	0.994321	0.00140518	0.199684	6.3755e-07	GCST90200887	GCST90200887	8264	0.00277462623257182	22.9877443319595		6.3755e-07	1.58160444033184e-06	2.14322764926839e-06	1.26488358376218e-06
rs9989237	T	C	-0.123428	0.206101	0.0183487	1.73416e-11	GCST90200887	GCST90200887	8264	0.00498543126821522	41.3960101011317		1.73416e-11	3.06764696240907e-11	7.69938166430801e-11	8.77051219310346e-11
rs10840627	G	A	0.189147	0.878141	0.0235642	9.99883e-16	GCST90200886	GCST90200886	8264	0.00765686121183708	63.7491053845059		9.99883e-16	3.78591323649831e-15	3.90206447003775e-14	3.44646141129369e-15
rs150523721	T	C	0.275404	0.0194914	0.0561339	9.28538e-07	GCST90200886	GCST90200886	8264	0.00289911153824282	24.0221022828633		9.28538e-07	1.5548615939554e-06	6.38904870960569e-06	1.74666518365923e-06
rs190235066	G	A	-0.829977	0.00302018	0.141737	4.74824e-09	GCST90200886	GCST90200886	8264	0.00414840649764886	34.4169098158841		4.74824e-09	2.59533925241786e-08	9.87185771838587e-09	1.49917695725001e-08
rs34712994	T	A	-0.307993	0.015875	0.0620406	6.89217e-07	GCST90200886	GCST90200886	8264	0.0029639828484138	24.5612253442512		6.89217e-07	1.20316429137777e-06	1.16897687396513e-06	1.28056804252164e-06
rs5030858	A	G	1.20746	0.001604	0.194008	4.85352e-10	GCST90200886	GCST90200886	8264	0.00466963243849482	38.7615051888389		4.85352e-10	2.59578520190658e-09	2.10816067595694e-09	1.21194277169669e-09
rs537068371	T	C	-0.4791	0.00631037	0.0975438	9.0317e-07	GCST90200886	GCST90200886	8264	0.00287864373461691	23.8520159917977		9.0317e-07	2.25388219817991e-06	7.04104613968238e-06	3.41041743205114e-06
rs847280	A	T	-0.20024	0.959249	0.0393126	3.51467e-07	GCST90200886	GCST90200886	8264	0.00313473833148082	25.9806506361204		3.51467e-07	5.54571432599811e-07	5.79972295839338e-07	1.06307403085885e-06
rs980937	A	G	0.0804253	0.431864	0.0159275	4.43055e-07	GCST90200886	GCST90200886	8264	0.00317405674736647	26.307558530402		4.43055e-07	7.07394604050273e-07	1.53079565673297e-06	1.66387273450442e-06
rs138866361	A	G	0.335287	0.0127373	0.0661216	3.96237e-07	GCST90200885	GCST90200885	8264	0.00282731067242834	23.4254718622057		3.96237e-07	6.01548445807366e-07	6.54724978816957e-07	7.40282967290254e-07
rs1447241	T	C	0.0774515	0.394347	0.0150462	2.63869e-07	GCST90200885	GCST90200885	8264	0.00286544499378325	23.7423389047927		2.63869e-07	7.33766835362318e-07	1.3517296976736e-06	4.60069150246818e-07
rs146411897	A	G	0.708708	0.003125	0.132211	8.30265e-08	GCST90200885	GCST90200885	8264	0.00312935902998469	25.9359271335098		8.30265e-08	3.04876446519252e-07	6.12416618390935e-07	2.95201211720938e-07
rs1473206	A	G	-0.0886834	0.529159	0.0147046	1.62942e-09	GCST90200885	GCST90200885	8264	0.00391899876093531	32.5061593611065		1.62942e-09	2.38231716926118e-09	4.96545135057047e-09	2.56708076812111e-09
rs2997922	T	C	0.112046	0.708287	0.0162986	6.21664e-12	GCST90200885	GCST90200885	8264	0.00518785422279187	43.0855732618946		6.21664e-12	2.02010561554984e-11	1.47964164738267e-11	2.29385129696487e-11
rs7320670	G	A	0.0816803	0.296109	0.0162134	4.70832e-07	GCST90200885	GCST90200885	8264	0.00278113239601632	23.0417981471764		4.70832e-07	7.79267412978693e-07	7.45733205520287e-07	8.40682378745783e-07
rs140899614	T	C	-0.51346	0.0055788	0.104469	8.88135e-07	GCST90200884	GCST90200884	8264	0.0029251921228992	24.2388405849405		8.88135e-07	2.77876618121167e-06	8.56596539237135e-06	1.65707155788958e-06
rs148554338	C	G	-0.686979	0.00330327	0.130599	1.43889e-07	GCST90200884	GCST90200884	8264	0.00310759221776154	25.7549628251902		1.43889e-07	2.41812012306889e-07	2.30561442212788e-07	2.355501400177e-07
rs149488170	A	G	-0.827019	0.0025455	0.154436	8.55153e-08	GCST90200884	GCST90200884	8264	0.0034731789913422	28.7954164619719		8.55153e-08	2.18124513450854e-07	1.83936878814247e-07	1.41967281653656e-07
rs180943212	G	A	-0.593428	0.00463904	0.114573	2.22533e-07	GCST90200884	GCST90200884	8264	0.00325218156538524	26.9571937818848		2.22533e-07	7.09443270974997e-07	7.47678849132251e-07	4.47412699782217e-07
rs181858082	T	C	0.386749	0.00986256	0.0790607	9.99217e-07	GCST90200884	GCST90200884	8264	0.0029212823557174	24.2063484014186		9.99217e-07	2.93285334288474e-06	3.80135596246753e-06	1.30560287094517e-06
rs530686	G	A	0.150435	0.61159	0.0157231	1.09239e-21	GCST90200884	GCST90200884	8264	0.0107517350777823	89.7963012546928		1.09239e-21	5.14068454680185e-21	6.03591767176141e-21	4.36141787073162e-21
rs79873086	C	T	-0.233935	0.0283832	0.0472946	7.56233e-07	GCST90200884	GCST90200884	8264	0.00301839988171649	25.0135206304539		7.56233e-07	2.49740605969599e-06	2.58436774361999e-06	2.8793569174013e-06
rs142282902	T	A	-1.09875	0.00199439	0.190661	8.26972e-09	GCST90200883	GCST90200883	8264	0.00480585698042939	39.8977331717745		8.26972e-09	1.26706380647093e-08	1.98729364315174e-08	1.72617506138223e-08
rs149095400	A	C	0.291975	0.021881	0.0584909	5.98215e-07	GCST90200883	GCST90200883	8264	0.00364905316763607	30.2588935824855		5.98215e-07	1.11017038457209e-06	1.15917541617939e-06	9.54548537472967e-07
rs187195838	A	T	-0.316196	0.0200207	0.0606324	1.8385e-07	GCST90200883	GCST90200883	8264	0.00392318600418599	32.5410272693295		1.8385e-07	4.82130890667927e-07	3.87632040929159e-07	7.69996597818729e-07
rs191506611	G	C	1.19877	0.00162338	0.211155	1.36912e-08	GCST90200883	GCST90200883	8264	0.00465818058335179	38.6660011956579		1.36912e-08	2.13460506465462e-08	4.17703216017504e-08	2.65406498358662e-08
rs574624840	G	A	-1.0472	0.00147514	0.211214	7.1222e-07	GCST90200883	GCST90200883	8264	0.00323058657604882	26.7776136906429		7.1222e-07	1.21328570613079e-06	1.38504002934752e-06	9.56773564374311e-07
rs7782383	G	A	-0.220242	0.039281	0.0434963	4.11695e-07	GCST90200883	GCST90200883	8264	0.00366107979947921	30.3589879809268		4.11695e-07	2.29915906852817e-06	1.34318409067577e-06	7.58480831868667e-07
rs114726275	T	C	0.235009	0.0270303	0.0460521	3.34108e-07	GCST90200882	GCST90200882	8264	0.00290502026471549	24.071204764717		3.34108e-07	1.03437581136552e-06	7.41569541806666e-07	7.18006633632677e-07
rs12102586	T	C	0.133451	0.0863687	0.0269744	7.52348e-07	GCST90200882	GCST90200882	8264	0.00281061275594197	23.2867325772183		7.52348e-07	1.00968570859533e-06	5.49589746154669e-06	1.12582265357997e-06
rs12451679	A	G	-0.203142	0.0370938	0.0396405	2.98142e-07	GCST90200882	GCST90200882	8264	0.00294791361283461	24.4276729388258		2.98142e-07	4.07764453244123e-07	8.55924803833142e-07	9.28569334680999e-07
rs142328590	A	G	-0.396922	0.00953729	0.0783623	4.07937e-07	GCST90200882	GCST90200882	8264	0.0029764833360018	24.6651206426201		4.07937e-07	1.31339549200395e-06	6.04968797875712e-07	1.54779062840473e-06
rs145754459	G	C	0.186986	0.0434889	0.0370431	4.46928e-07	GCST90200882	GCST90200882	8264	0.00290881844428548	24.1027685644453		4.46928e-07	6.10264888444515e-07	1.19303994945623e-06	6.28249080399281e-07
rs150170008	T	G	0.172088	0.0518349	0.0343785	5.56665e-07	GCST90200882	GCST90200882	8264	0.00291096779695415	24.1206303165288		5.56665e-07	3.35783212298007e-06	4.13727344826621e-06	7.17378373971851e-07
rs189502211	G	T	-0.606592	0.00399263	0.120332	4.63159e-07	GCST90200882	GCST90200882	8264	0.00292647602170065	24.2495105023137		4.63159e-07	8.07410716204853e-07	9.73262152474304e-07	1.01047049562661e-06
rs192930536	G	C	0.497262	0.00564972	0.101323	9.21479e-07	GCST90200882	GCST90200882	8264	0.00277822148482845	23.0176139372225		9.21479e-07	1.97605933593884e-06	1.54513431109173e-06	2.27691741501919e-06
rs4251689	T	C	0.0870515	0.471013	0.0152662	1.18231e-08	GCST90200882	GCST90200882	8264	0.00377624711626975	31.3176167345028		1.18231e-08	2.30764124750274e-08	2.43343303813149e-08	3.90021318796737e-08
rs571851937	A	G	1.12683	0.00110769	0.228018	7.73808e-07	GCST90200882	GCST90200882	8264	0.00280985366048557	23.2804		7.73808e-07	1.77029990163836e-06	1.31939671874598e-06	2.0920426339558e-06
rs6719648	A	C	-0.088481	0.248247	0.0176237	5.15203e-07	GCST90200882	GCST90200882	8264	0.00292206060434853	24.2128160289661		5.15203e-07	2.72980291666567e-06	8.85127373479213e-07	1.39670163537425e-06
rs150687498	A	G	0.765783	0.00234712	0.152761	5.35981e-07	GCST90200881	GCST90200881	8264	0.00274635195180011	22.7528471519573		5.35981e-07	1.98936775038083e-06	9.22785163328127e-07	9.18834860956381e-07
rs2777823	C	T	0.106445	0.664709	0.0155021	6.57936e-12	GCST90200881	GCST90200881	8264	0.00505049544120925	41.9390060943592		6.57936e-12	3.44602323446736e-11	2.11521402812729e-11	2.55343581236346e-11
rs557557822	C	T	0.602294	0.00374603	0.121146	6.63891e-07	GCST90200881	GCST90200881	8264	0.00270762418955608	22.431126113777		6.63891e-07	1.6157414755307e-06	1.03886029733734e-06	1.24308183825016e-06
rs78341866	A	G	-0.471963	0.00627456	0.0937582	4.80777e-07	GCST90200881	GCST90200881	8264	0.00277776554358675	23.0138259338188		4.80777e-07	6.40875216083464e-07	1.22738947797643e-06	7.33548566427405e-07
rs575724463	C	T	0.535159	0.0055512	0.107544	6.48428e-07	GCST90200880	GCST90200880	8264	0.00316202256805893	26.2074991611027		6.48428e-07	3.43326480349985e-06	8.93042169263273e-07	2.63081856155257e-06
rs58910473	C	G	0.287724	0.0209272	0.0555664	2.24253e-07	GCST90200880	GCST90200880	8264	0.00339240960840017	28.1234945978979		2.24253e-07	6.07035170585336e-07	3.53838046114096e-07	5.3154183990426e-07
rs62086681	A	G	-0.195192	0.043605	0.0396437	8.49352e-07	GCST90200880	GCST90200880	8264	0.00317780768875336	26.3387465959249		8.49352e-07	1.52468983796561e-06	3.28224031566546e-06	2.06472927707919e-06
rs10466932	A	G	0.105117	0.145213	0.020833	4.51832e-07	GCST90200879	GCST90200879	8264	0.002743085330153	22.7257095582306		4.51832e-07	9.08892597745465e-07	2.88075284449619e-06	7.42262181795103e-07
rs150503597	A	C	-0.37339	0.00948592	0.0740578	4.60991e-07	GCST90200879	GCST90200879	8264	0.00261996489352943	21.7030110774469		4.60991e-07	1.33383178719019e-06	1.26007726607342e-06	1.05602629896343e-06
rs2851063	C	T	-0.0721072	0.529595	0.014712	9.52296e-07	GCST90200879	GCST90200879	8264	0.00259061612650266	21.4592631503451		9.52296e-07	1.37230432675474e-06	1.79138991058076e-06	1.7304065539852e-06
rs6564241	C	T	-0.0923976	0.803549	0.0184548	5.53739e-07	GCST90200879	GCST90200879	8264	0.00269536749014444	22.3293119049593		5.53739e-07	1.00802833829217e-06	1.05365642104103e-06	1.39093261343207e-06
rs75240989	A	G	-0.200844	0.0348568	0.0396238	4.00385e-07	GCST90200879	GCST90200879	8264	0.00271410715375525	22.4849799492582		4.00385e-07	5.4853427233792e-07	9.36117821119043e-07	2.88890372999661e-06
rs79055484	C	A	-2.23289	0.000304841	0.416429	8.23112e-08	GCST90200879	GCST90200879	8264	0.00303882450431701	25.1832956706506		8.23112e-08	1.79267431279998e-07	1.25569040361346e-07	3.13839097870879e-07
rs17293432	A	G	-0.145628	0.0859016	0.028455	3.09043e-07	GCST90200878	GCST90200878	8264	0.00333053473764193	27.6088301703456		3.09043e-07	1.02779908918931e-06	5.81661669768176e-07	1.32097572491065e-06
rs570776606	T	C	0.768689	0.00260858	0.155164	7.26904e-07	GCST90200878	GCST90200878	8264	0.00307468845001431	25.4814234122739		7.26904e-07	1.77964764739892e-06	1.63515524208608e-06	1.41808754343388e-06
rs557066248	C	T	-0.3791	0.00854388	0.0773828	9.63164e-07	GCST90200877	GCST90200877	8264	0.0024348163107771	20.1655517740156		9.63164e-07	1.33988791868757e-06	3.03735634144151e-06	2.53081691147462e-06
rs7149583	A	G	-0.198185	0.033423	0.04021	8.27622e-07	GCST90200877	GCST90200877	8264	0.002537776920248	21.0204581486316		8.27622e-07	1.21026888669039e-06	2.49980736055674e-06	2.03724016301039e-06
rs142765332	T	C	1.11272	0.00129292	0.226485	8.96975e-07	GCST90200876	GCST90200876	8264	0.00319750745798419	26.5025487150373		8.96975e-07	2.17074226630939e-06	5.83434220535639e-06	1.41381896281889e-06
rs2273735	C	T	-0.0837679	0.471445	0.0163511	3.00612e-07	GCST90200876	GCST90200876	8264	0.00349708728006999	28.9943		3.00612e-07	6.44168533478185e-07	7.75680241078447e-07	1.04672982154252e-06
rs518673	A	G	0.0935968	0.333407	0.0176147	1.0751e-07	GCST90200876	GCST90200876	8264	0.00389392390053103	32.2973627388804		1.0751e-07	2.44421295895586e-07	4.36913042310554e-07	2.81813775898025e-07
rs536137378	G	C	-1.08006	0.00143823	0.214876	4.99686e-07	GCST90200876	GCST90200876	8264	0.00335064979769258	27.7761367354695		4.99686e-07	1.08474337880775e-06	1.6484859165063e-06	9.73249360405249e-07
rs55979739	G	A	-0.0850895	0.365164	0.0169061	4.82691e-07	GCST90200876	GCST90200876	8264	0.0033568461810851	27.8276763773007		4.82691e-07	6.91791255029916e-07	1.13564832704023e-06	6.89778652975653e-07
rs61805851	A	G	-0.0949049	0.234878	0.0192819	8.56782e-07	GCST90200876	GCST90200876	8264	0.00323728024721871	26.8332762376533		8.56782e-07	1.27188630174989e-06	2.22451922965042e-06	3.54436038242875e-06
rs112520895	A	G	-0.320447	0.0142384	0.0644577	6.64592e-07	GCST90200875	GCST90200875	8264	0.00288254105601078	23.8844019740495		6.64592e-07	1.00002112762222e-06	1.16342645995228e-06	2.07329968055838e-06
rs115909935	T	C	-0.604132	0.00416208	0.117832	2.94324e-07	GCST90200875	GCST90200875	8264	0.00302546936235419	25.0722832967288		2.94324e-07	4.45535969660098e-07	1.16056891565925e-06	5.31571378764322e-07
rs12449524	A	C	-0.0871362	0.266896	0.017107	3.51316e-07	GCST90200875	GCST90200875	8264	0.00297122049959092	24.6213793145678		3.51316e-07	1.25414700480421e-06	7.17535184659851e-07	6.71005276524452e-07
rs545436764	A	T	1.2269	0.000978234	0.24215	4.04827e-07	GCST90200875	GCST90200875	8264	0.00294215827639912	24.3798410306752		4.04827e-07	1.58128396583716e-06	3.42917884142025e-06	5.56982916962195e-07
rs138427807	A	G	-0.6474	0.00346149	0.128082	4.31358e-07	GCST90200874	GCST90200874	8264	0.00289156229617937	23.959367695302		4.31358e-07	1.39190962074167e-06	6.99855779940578e-07	1.67344763337902e-06
rs190945874	A	G	-0.744447	0.0026908	0.144375	2.51822e-07	GCST90200874	GCST90200874	8264	0.00297446462494314	24.6483423536747		2.51822e-07	6.05753747712794e-07	5.46597914295293e-07	4.33164896667644e-07
rs258341	C	T	-0.165396	0.594363	0.0153841	5.8537e-27	GCST90200874	GCST90200874	8264	0.0131907451070298	110.438704880307		5.8537e-27	5.50971127864954e-26	1.45897048475924e-25	3.24137320222247e-25
rs75871698	A	G	-0.285316	0.0180037	0.0563401	4.10165e-07	GCST90200874	GCST90200874	8264	0.0028784180423968	23.8501405411297		4.10165e-07	8.16506161253096e-07	6.57811662686672e-07	6.42105320306686e-07
rs113418909	T	A	-0.919324	0.00292732	0.15291	1.8304e-09	GCST90200873	GCST90200873	8264	0.00493360309982099	40.9635265924973		1.8304e-09	6.2112439868713e-09	1.41688140798166e-08	5.63700782791929e-09
rs73460158	A	G	-0.135704	0.110377	0.0264394	2.85676e-07	GCST90200873	GCST90200873	8264	0.00361659503916939	29.9887654339166		2.85676e-07	1.50643914050119e-06	7.23590656594257e-07	1.33404320501724e-06
rs76300969	A	G	-0.27372	0.0227953	0.0551889	7.06057e-07	GCST90200873	GCST90200873	8264	0.00333790458107697	27.6701278955194		7.06057e-07	1.11132803733283e-06	1.22567238618955e-06	1.779189839824e-06
rs8062719	G	A	0.0887177	0.642837	0.0170894	2.08745e-07	GCST90200873	GCST90200873	8264	0.00361424735580307	29.9692278561796		2.08745e-07	6.51355503938029e-07	5.70798965341501e-07	3.05326549438759e-07
rs140056072	A	G	-0.672664	0.00336721	0.129866	2.2229e-07	GCST90200872	GCST90200872	8264	0.00303690873603375	25.167370985921		2.2229e-07	5.94190154180246e-07	4.69552371875319e-07	3.48861553509828e-07
rs1417898	A	G	0.185413	0.0451428	0.0364215	3.56629e-07	GCST90200872	GCST90200872	8264	0.00296372072748295	24.5590468065319		3.56629e-07	4.94563354752088e-07	5.19472535447629e-07	8.09651238313559e-07
rs1450383	C	T	-0.169979	0.950645	0.0341605	6.49495e-07	GCST90200872	GCST90200872	8264	0.00271125309061847	22.4612712257198		6.49495e-07	1.06623601233271e-06	1.1888526848354e-06	1.13565323328124e-06
rs16926524	G	A	0.147415	0.0679892	0.0300823	9.56449e-07	GCST90200872	GCST90200872	8264	0.00275406524829859	22.8169263854742		9.56449e-07	1.51446330092079e-06	1.54953346778852e-06	1.48799087786945e-06
rs75338921	T	C	-0.308098	0.0159255	0.0602633	3.17867e-07	GCST90200872	GCST90200872	8264	0.00297528661545612	24.6551742267771		3.17867e-07	4.36250875306876e-07	4.66495904794039e-07	8.03384359004119e-07
rs118182258	A	G	0.254456	0.0255671	0.0479926	1.14556e-07	GCST90200871	GCST90200871	8264	0.00322618149803946	26.7409828007532		1.14556e-07	2.32343284115195e-07	4.28096091974092e-07	2.16434091432606e-07
rs115174071	A	C	-0.349952	0.014922	0.0708009	7.70206e-07	GCST90200870	GCST90200870	8264	0.00360034908191538	29.8535673786886		7.70206e-07	1.2839771095787e-06	1.11589969053799e-06	2.94731458486808e-06
rs181584074	T	G	0.545161	0.00669643	0.104376	1.76014e-07	GCST90200870	GCST90200870	8264	0.00395371066671932	32.7952203409143		1.76014e-07	5.19959255294733e-07	4.47647627911551e-07	4.21855960826429e-07
rs183812134	A	C	0.806617	0.00288718	0.157964	3.28479e-07	GCST90200870	GCST90200870	8264	0.00374613046235577	31.0669105800787		3.28479e-07	5.29244420163893e-07	7.66408234000663e-07	5.47148649333637e-07
rs576436230	T	C	-2.35725	0.000369713	0.439972	8.4276e-08	GCST90200870	GCST90200870	8264	0.00410719584672025	34.0735990300216		8.4276e-08	1.74859661128601e-07	5.71183237518345e-07	1.35750129938651e-07
rs79620920	C	T	-0.290738	0.0213568	0.0587214	7.3779e-07	GCST90200870	GCST90200870	8264	0.0035334109962453	29.2965584326969		7.3779e-07	1.24673924464037e-06	1.78312763204268e-06	1.4395231640761e-06
rs116024451	A	G	0.480863	0.00628432	0.0960047	5.47855e-07	GCST90200869	GCST90200869	8264	0.00288797316102829	23.9295421318482		5.47855e-07	2.83046658626279e-06	8.7730750031244e-07	8.21177659006842e-07
rs554007502	C	T	1.27361	0.000856583	0.258998	8.76789e-07	GCST90200869	GCST90200869	8264	0.00277651611639446	23.0034455910673		8.76789e-07	1.66378846722288e-06	1.81957129738545e-06	1.94187381288747e-06
rs11066875	T	C	0.152119	0.0657736	0.0290453	1.62954e-07	GCST90200868	GCST90200868	8264	0.00284381059418271	23.5625706170846		1.62954e-07	2.5629152417172e-07	4.15923475038383e-07	2.15474125243672e-07
rs2591078	C	T	-0.0720375	0.475678	0.0145929	7.95487e-07	GCST90200868	GCST90200868	8264	0.00258856102181294	21.4421955939551		7.95487e-07	1.07578050314678e-06	3.31570686557344e-06	1.46403969148798e-06
rs78145602	T	C	-0.17984	0.0429735	0.0355643	4.26464e-07	GCST90200868	GCST90200868	8264	0.00266027953452535	22.0378563725411		4.26464e-07	2.33394839815856e-06	1.03587577505577e-06	5.49426337841676e-07
rs181545427	G	T	1.22855	0.000915975	0.250735	9.59348e-07	GCST90200867	GCST90200867	8264	0.00276249374593056	22.8869483806432		9.59348e-07	1.66820072651373e-06	1.96592154606671e-06	2.15646285148283e-06
rs116753724	A	G	-0.561616	0.00436893	0.114702	9.76498e-07	GCST90200866	GCST90200866	8264	0.00274398963759179	22.7332221116869		9.76498e-07	3.31617764262034e-06	1.37424724624006e-06	2.43379593311343e-06
rs117497022	A	G	-0.257525	0.0257066	0.047824	7.25089e-08	GCST90200866	GCST90200866	8264	0.00332202722903706	27.538071188628		7.25089e-08	1.08735723013122e-07	1.81855192962649e-07	1.3071511763189e-07
rs12652819	G	A	0.0818582	0.684901	0.0164801	6.79673e-07	GCST90200866	GCST90200866	8264	0.00289220586240813	23.9647157265312		6.79673e-07	3.39294147171092e-06	1.25001273560262e-06	1.01744839982829e-06
rs2970818	A	T	0.130555	0.095459	0.0257358	3.91773e-07	GCST90200866	GCST90200866	8264	0.00294348719758385	24.3908854856024		3.91773e-07	8.7399093668044e-07	6.07187360458685e-07	1.24488541184683e-06
rs4654748	T	C	0.0857182	0.483846	0.0151308	1.46911e-08	GCST90200866	GCST90200866	8264	0.00366997016284252	30.4329816199163		1.46911e-08	7.52396873575811e-08	3.68817296444995e-08	2.55301058735886e-08
rs72923302	T	C	0.127684	0.137761	0.0220246	6.73725e-09	GCST90200866	GCST90200866	8264	0.0038730838909132	32.123837423966		6.73725e-09	1.14270317017448e-08	1.65658236967958e-08	1.63992257841187e-08
rs139721493	T	C	0.272638	0.0233321	0.0511149	9.6162e-08	GCST90200865	GCST90200865	8264	0.00338768883893235	28.0842258055706		9.6162e-08	1.99141283511918e-07	1.81367271966983e-07	3.12079318791546e-07
rs147830446	C	T	0.453514	0.00723216	0.0903762	5.21934e-07	GCST90200865	GCST90200865	8264	0.00295343296483394	24.4735441274503		5.21934e-07	1.35536383030493e-06	1.35610838073448e-06	8.40481309409542e-07
rs2690390	A	G	-0.868732	0.00189811	0.175385	7.2976e-07	GCST90200865	GCST90200865	8264	0.00285955128061656	23.6933650728903		7.2976e-07	3.70275724174384e-06	1.63417528078492e-06	1.13197836515363e-06
rs9576403	T	A	-0.0805648	0.354577	0.0160724	5.36929e-07	GCST90200865	GCST90200865	8264	0.00297081536331776	24.6180121002932		5.36929e-07	1.70854033063667e-06	1.62277368631273e-06	1.15206152192655e-06
rs10799691	G	C	-0.0883708	0.754009	0.0173083	3.29589e-07	GCST90200864	GCST90200864	8264	0.00289696545542096	24.0042681282382		3.29589e-07	8.0687271485122e-07	5.5235020327912e-07	4.77091385439191e-07
rs117331213	C	T	0.402692	0.00954452	0.0763017	1.30869e-07	GCST90200864	GCST90200864	8264	0.00306594987931207	25.4087799486935		1.30869e-07	2.10219094193467e-07	7.22273574952239e-07	1.74971315229456e-07
rs181930860	C	G	-1.08982	0.00114748	0.219618	6.96426e-07	GCST90200864	GCST90200864	8264	0.00272261377418704	22.5556453129481		6.96426e-07	1.19164118606979e-06	2.06156932054723e-06	9.85584225749613e-07
rs188631530	C	G	-0.514376	0.00574921	0.0976198	1.37034e-07	GCST90200864	GCST90200864	8264	0.00302479193533075	25.0666523776603		1.37034e-07	4.69514863542204e-07	1.36783029646777e-06	3.17411752620686e-07
rs2716479	A	C	0.080294	0.418275	0.0158625	4.1513e-07	GCST90200864	GCST90200864	8264	0.00313744281736533	26.0031359090592		4.1513e-07	8.8335713908946e-07	1.68382561380305e-06	1.04328838367623e-06
rs57785757	T	G	0.187998	0.0436322	0.0375681	5.60995e-07	GCST90200864	GCST90200864	8264	0.00294963658000735	24.4419924189479		5.60995e-07	2.01413527268828e-06	1.21180939835154e-06	1.95365124425172e-06
rs142064200	A	G	-1.18218	0.00103469	0.23971	8.15045e-07	GCST90200863	GCST90200863	8264	0.00288906870605346	23.9386460425605		8.15045e-07	1.10485838983931e-06	2.08286031833048e-06	1.21878392514133e-06
rs149389214	T	G	-0.846669	0.00213363	0.167232	4.13078e-07	GCST90200863	GCST90200863	8264	0.00305245175617787	25.296572978154		4.13078e-07	1.51550790144515e-06	7.5499140905184e-07	5.77760087191571e-07
rs193269143	G	C	-1.14048	0.00134294	0.210718	6.21984e-08	GCST90200863	GCST90200863	8264	0.00348881811999043	28.9255312248284		6.21984e-08	2.65353668437747e-07	9.28732215512796e-08	1.09616830946335e-07
rs6951810	C	T	-0.151077	0.755476	0.0179899	4.54629e-17	GCST90200863	GCST90200863	8264	0.00843274298319379	70.2638394260392		4.54629e-17	3.05385981180558e-16	3.15017438266056e-16	1.10709560311908e-16
rs194493	G	T	-0.0801124	0.461637	0.0151952	1.3478e-07	GCST90200862	GCST90200862	8264	0.00319010733183344	26.4410164560655		1.3478e-07	1.83772408902863e-07	5.09128865600297e-07	3.35269910380458e-07
rs11063202	G	A	-0.120214	0.117537	0.023408	2.81262e-07	GCST90200861	GCST90200861	8264	0.00299785897403211	24.8427860124407		2.81262e-07	6.19144065497284e-07	5.98457280713639e-07	5.54971042673838e-07
rs12132412	G	A	-0.0882164	0.400361	0.0157239	2.01922e-08	GCST90200861	GCST90200861	8264	0.00373654566158829	30.9871250637646		2.01922e-08	8.19682362064816e-08	5.63031846024956e-08	3.16106583127547e-08
rs145853717	A	G	-0.285798	0.0174517	0.0574481	6.52865e-07	GCST90200861	GCST90200861	8264	0.00280117352851275	23.2083061855008		6.52865e-07	1.47208245969635e-06	2.02551763338111e-06	9.90793797781397e-07
rs180847967	C	A	-0.787482	0.0029618	0.139366	1.59999e-08	GCST90200861	GCST90200861	8264	0.00366250978495205	30.3708895233307		1.59999e-08	4.35305130105111e-08	5.40249254550562e-08	4.37561232227972e-08
rs180862932	A	G	-0.931078	0.00175502	0.175021	1.03887e-07	GCST90200861	GCST90200861	8264	0.00303753527845364	25.1725790675514		1.03887e-07	2.81224450766309e-07	1.7329041967179e-07	1.92811782165986e-07
rs72989284	T	C	-0.294352	0.0164183	0.0596538	8.04211e-07	GCST90200861	GCST90200861	8264	0.00279835368666694	23.1848776470809		8.04211e-07	1.2064542641554e-06	6.87558427621474e-06	1.38460056536529e-06
rs74272866	T	C	-0.158702	0.0580552	0.0321079	7.7024e-07	GCST90200861	GCST90200861	8264	0.0027546179546036	22.8215181044568		7.7024e-07	1.76293106503148e-06	1.35970895707369e-06	1.16906457265183e-06
rs7543224	G	A	0.0806229	0.665093	0.0163255	7.8745e-07	GCST90200861	GCST90200861	8264	0.00289569908493495	23.9937445037361		7.8745e-07	2.95407450680799e-06	1.37375577787785e-06	2.26775363981037e-06
rs945353	C	T	0.351664	0.0125212	0.0681526	2.47011e-07	GCST90200861	GCST90200861	8264	0.00305815541325586	25.3439858719075		2.47011e-07	6.49841246508041e-07	6.83155231560957e-07	6.09146195103248e-07
rs12669623	C	G	-0.09315	0.702964	0.0168432	3.1945e-08	GCST90200860	GCST90200860	8264	0.00362358027270294	30.0468975583199		3.1945e-08	1.06552107552038e-07	1.13158299736718e-07	6.70945835283313e-08
rs2185734	C	T	-1.48199	0.999327	0.296815	5.9455e-07	GCST90200860	GCST90200860	8264	0.0029542226778783	24.4801074532257		5.9455e-07	1.2915894300555e-06	1.289443066419e-06	9.61697043326401e-07
rs60110084	G	A	-0.167703	0.0635651	0.0318437	1.39104e-07	GCST90200860	GCST90200860	8264	0.0033481737302623	27.7555417351339		1.39104e-07	8.74858734660056e-07	4.94182758558749e-07	2.45403504503285e-07
rs75039646	A	C	0.153844	0.0632029	0.0314382	9.90338e-07	GCST90200860	GCST90200860	8264	0.00280268097566763	23.2208308016931		9.90338e-07	2.21209668343975e-06	2.55891252530608e-06	2.08770014832436e-06
rs13427484	A	G	0.251723	0.0235416	0.0505591	6.39837e-07	GCST90200859	GCST90200859	8264	0.00291316789861952	24.1389138874389		6.39837e-07	1.27343360334757e-06	1.00848339983114e-06	1.21292415938503e-06
rs114827754	T	C	0.381109	0.0100536	0.0772966	8.20284e-07	GCST90200858	GCST90200858	8264	0.00289109051008841	23.9554471603005		8.20284e-07	1.34917056982851e-06	2.25066262647988e-06	1.7061735996275e-06
rs4962113	C	T	-0.0870919	0.393459	0.0161876	7.44139e-08	GCST90200858	GCST90200858	8264	0.00362030510686076	30.0196410526928		7.44139e-08	1.34832300322564e-07	5.42974890289118e-07	1.01541774647445e-07
rs548809315	C	G	0.917244	0.00170461	0.186061	8.23085e-07	GCST90200858	GCST90200858	8264	0.00286341207659476	23.725446306302		8.23085e-07	1.05954658405854e-06	2.03976265595524e-06	1.39955356068194e-06
rs74512066	C	T	0.129787	0.0944683	0.026281	7.8758e-07	GCST90200858	GCST90200858	8264	0.00288192146616676	23.8792532861111		7.8758e-07	2.11685124144765e-06	1.56531310473674e-06	3.68990330423546e-06
rs12216772	T	C	-0.0753726	0.429998	0.0152841	8.16221e-07	GCST90200857	GCST90200857	8264	0.00278483715141696	23.0725779171696		8.16221e-07	1.10034794808758e-06	4.97531561785438e-06	1.2111996060934e-06
rs149299	C	T	-0.0757362	0.393026	0.0152078	6.35512e-07	GCST90200857	GCST90200857	8264	0.00273670753072418	22.6727262394848		6.35512e-07	1.29259460812423e-06	9.33840442357943e-07	9.58678220680301e-07
rs1703911	A	G	-0.0799706	0.336104	0.0157413	3.7681e-07	GCST90200857	GCST90200857	8264	0.00285406879764256	23.6478088795786		3.7681e-07	5.52578124303767e-07	8.50678717280824e-07	5.91499829376522e-07
rs28706671	C	T	-0.0986616	0.189066	0.019081	2.33257e-07	GCST90200857	GCST90200857	8264	0.00298486882104068	24.7348163816498		2.33257e-07	5.51571878375815e-07	4.57965482037016e-07	5.96632553792131e-07
rs569891820	T	C	1.26268	0.000854179	0.252771	5.87327e-07	GCST90200857	GCST90200857	8264	0.00272141243684615	22.5456656080055		5.87327e-07	1.08949637389069e-06	9.97150360781633e-07	1.11727480793261e-06
rs72686769	T	C	0.286395	0.0180169	0.0555421	2.51816e-07	GCST90200857	GCST90200857	8264	0.00290231763418234	24.048745391444		2.51816e-07	3.92269016578914e-07	7.14366706926591e-07	6.15865621315571e-07
rs114854968	T	C	-0.344124	0.0117154	0.0696674	7.83099e-07	GCST90200856	GCST90200856	8264	0.00274219964168391	22.7183516954714		7.83099e-07	2.2624534452034e-06	1.8449329244681e-06	2.25779697613814e-06
rs12547422	C	A	-0.1143	0.128975	0.0223789	3.26485e-07	GCST90200856	GCST90200856	8264	0.00293534135491039	24.3231871313395		3.26485e-07	6.89242191680867e-07	1.07225860735079e-06	1.14003109677351e-06
rs145464703	G	A	-0.387912	0.00912409	0.079114	9.42892e-07	GCST90200856	GCST90200856	8264	0.00272085410761626	22.5410274843462		9.42892e-07	1.54405427694911e-06	3.4774604206006e-06	2.3232843108759e-06
rs1468124	T	C	0.0815049	0.569534	0.015427	1.26907e-07	GCST90200856	GCST90200856	8264	0.00325728638435143	26.9996456857862		1.26907e-07	2.04904702166736e-06	2.00281881181414e-07	3.90059773113497e-07
rs36062074	A	G	0.281333	0.0205063	0.0530997	1.16945e-07	GCST90200856	GCST90200856	8264	0.0031795107962983	26.3529075530955		1.16945e-07	2.00562764563074e-07	4.86372943715701e-07	5.5126124203845e-07
rs561776767	A	G	-1.1562	0.0010308	0.234664	8.3492e-07	GCST90200856	GCST90200856	8264	0.00275310283717525	22.8089309733175		8.3492e-07	1.59556639849137e-06	1.65456292468486e-06	1.26982654230596e-06
rs577433441	A	G	1.54524	0.000667719	0.291553	1.15767e-07	GCST90200856	GCST90200856	8264	0.00318658516454852	26.4117298560292		1.15767e-07	3.27872435825977e-07	3.68581343933108e-07	1.85352595296055e-07
rs67650117	C	T	0.0985871	0.184204	0.0193222	3.35615e-07	GCST90200856	GCST90200856	8264	0.00292112947865298	24.205077919274		3.35615e-07	7.60508861695784e-07	1.08555505740162e-06	6.7776446105482e-07
rs6929527	T	G	-0.152838	0.0702073	0.0294968	2.2011e-07	GCST90200856	GCST90200856	8264	0.00304972788847102	25.273930425016		2.2011e-07	1.02972126036887e-06	7.25932146131543e-07	8.06437415984751e-07
rs72617420	C	A	-0.281665	0.0175822	0.0573746	9.1433e-07	GCST90200856	GCST90200856	8264	0.00274072337050986	22.7060875920689		9.1433e-07	1.19777454156305e-06	1.53955262078008e-06	1.35810227777149e-06
rs74406079	T	C	1.08394	0.00127365	0.211161	2.84803e-07	GCST90200856	GCST90200856	8264	0.00298907691235955	24.7697922640952		2.84803e-07	5.37501837713587e-07	6.27214739309533e-07	4.62337076964642e-07
rs7899216	T	C	0.21434	0.0308672	0.0437145	9.42971e-07	GCST90200856	GCST90200856	8264	0.00274863439482452	22.771808746794		9.42971e-07	1.38597653619411e-06	1.93221817314358e-06	3.10198101281522e-06
rs7968405	C	T	0.107855	0.170932	0.0199514	6.44977e-08	GCST90200856	GCST90200856	8264	0.00329703903447741	27.3302453887208		6.44977e-08	1.09856411478521e-07	2.34385068834508e-07	1.37274088881801e-07
rs1426060	C	T	-0.0818152	0.318607	0.0164474	6.54668e-07	GCST90200855	GCST90200855	8264	0.00290637045103826	24.0824251152223		6.54668e-07	2.31756175403549e-06	1.55855719546215e-06	1.19743301804017e-06
rs17712208	A	T	-0.245397	0.0298005	0.044725	4.09272e-08	GCST90200855	GCST90200855	8264	0.00348219502929193	28.8704277921613		4.09272e-08	6.07913157509317e-08	6.53993124670615e-08	1.08270459408139e-07
rs1860371	C	G	0.129785	0.124649	0.0228689	1.38548e-08	GCST90200855	GCST90200855	8264	0.00367578439329997	30.4813736148642		1.38548e-08	2.70495411975787e-08	5.23377212367414e-08	2.36483757101411e-08
rs545811043	G	A	0.874582	0.00176657	0.174025	5.01826e-07	GCST90200855	GCST90200855	8264	0.00269770232411343	22.3487067599925		5.01826e-07	1.11666655215969e-06	1.55502221849499e-06	1.51377439182526e-06
rs569700554	A	C	0.715999	0.00328707	0.132038	5.87158e-08	GCST90200855	GCST90200855	8264	0.00335918461160188	27.8471269012186		5.87158e-08	1.06806081353854e-07	1.77125629867669e-07	1.01181772746959e-07
rs73055850	C	T	-0.329253	0.0140802	0.0642634	2.99944e-07	GCST90200855	GCST90200855	8264	0.00300981560395117	24.9421678458233		2.99944e-07	8.49732430625658e-07	7.7082616531579e-07	7.7639821310827e-07
rs145741630	G	C	0.303626	0.0153948	0.0619606	9.56876e-07	GCST90200854	GCST90200854	8264	0.0027947572296245	23.1549968259388		9.56876e-07	1.51805524095872e-06	3.96394387770477e-06	1.31902190809776e-06
rs180996339	G	C	0.844953	0.0022389	0.160462	1.39605e-07	GCST90200854	GCST90200854	8264	0.00318974793155104	26.4380280557799		1.39605e-07	1.86018308514653e-07	1.34917565197308e-06	2.86217322551609e-07
rs2182168	G	C	0.126294	0.352877	0.0157255	9.655e-16	GCST90200854	GCST90200854	8264	0.00728459851618866	60.6269962678042		9.655e-16	3.33132674041105e-15	6.99258703843693e-15	2.84534722389993e-14
rs2246012	C	T	0.172925	0.16021	0.020412	2.41775e-17	GCST90200854	GCST90200854	8264	0.00804647902723699	67.0192789454875		2.41775e-17	9.20162356869937e-16	2.21283246681551e-16	7.93733058918577e-17
rs4502705	A	G	0.0891251	0.637314	0.0159475	2.28815e-08	GCST90200854	GCST90200854	8264	0.00367209836783676	30.4506946612324		2.28815e-08	5.34292744394366e-08	4.71119324538501e-08	1.146158560814e-07
rs74106750	T	G	0.114004	0.12711	0.0228458	6.0336e-07	GCST90200854	GCST90200854	8264	0.00288409400292667	23.8973067312097		6.0336e-07	1.00804758189301e-06	1.3772101483935e-06	8.44827453463003e-07
rs74763072	A	G	-0.262285	0.0246347	0.0491918	9.72026e-08	GCST90200854	GCST90200854	8264	0.00330591347469813	27.4040525545574		9.72026e-08	4.62536695013644e-07	1.60855741773255e-07	1.68257006148929e-07
rs75492839	A	G	-0.508118	0.005795	0.0989462	2.81707e-07	GCST90200854	GCST90200854	8264	0.00297501074680114	24.6528813771075		2.81707e-07	3.94428421222765e-07	4.59985572376868e-07	4.82280481924197e-07
rs117903959	A	C	0.24069	0.0259812	0.0481323	5.71567e-07	GCST90200853	GCST90200853	8264	0.00293205852715381	24.2959045655009		5.71567e-07	1.14753672288161e-06	2.04368372922296e-06	1.2598962165303e-06
rs142069975	T	C	-0.583193	0.00447359	0.115542	4.47693e-07	GCST90200853	GCST90200853	8264	0.00302944844071681	25.1053584060793		4.47693e-07	7.42301921650406e-07	2.30384123482698e-06	6.02175933863757e-07
rs151280523	C	G	0.46035	0.00777996	0.087882	1.62082e-07	GCST90200853	GCST90200853	8264	0.00327183692213112	27.1206509979346		1.62082e-07	4.55925076123589e-07	2.73262400772763e-07	2.51934115476212e-07
rs183852256	G	A	-0.50116	0.00594144	0.0993515	4.55171e-07	GCST90200853	GCST90200853	8264	0.00296678778311975	24.5845377704463		4.55171e-07	8.49999637696367e-07	9.06000727602321e-07	1.53763121727534e-06
rs10232072	C	T	0.0837652	0.29755	0.0168778	6.94005e-07	GCST90200852	GCST90200852	8264	0.00293313887953615	24.3048830200764		6.94005e-07	1.39588852397786e-06	2.42718412570469e-06	3.06489456304139e-06
rs553035789	T	C	-1.33105	0.000794913	0.270511	8.63213e-07	GCST90200852	GCST90200852	8264	0.00281444632840097	23.3185844696931		8.63213e-07	1.66139031727761e-06	4.05683949146268e-06	2.10301905328457e-06
rs6781900	C	A	0.0997474	0.822113	0.0203452	9.44996e-07	GCST90200851	GCST90200851	8264	0.00291010655276453	24.1134731150626		9.44996e-07	1.37623864084355e-06	3.62885390411122e-06	1.60735903828391e-06
rs144163395	C	T	0.795111	0.00250918	0.151417	1.51151e-07	GCST90200850	GCST90200850	8264	0.00316465406975641	26.2293788348042		1.51151e-07	2.9308772776917e-07	3.17073878751126e-07	2.36810026048039e-07
rs184907834	C	T	1.029	0.00134754	0.2065	6.25963e-07	GCST90200850	GCST90200850	8264	0.00284981577966348	23.6124691587852		6.25963e-07	9.37500312776466e-07	1.1828713988552e-06	2.57857940792126e-06
rs4644745	A	G	-0.0751891	0.424044	0.0152585	8.32151e-07	GCST90200850	GCST90200850	8264	0.00276146789183781	22.8784257605174		8.32151e-07	1.63400932017501e-06	2.63346146844406e-06	1.08837889067667e-06
rs182992018	A	G	0.768864	0.00244888	0.154628	6.61451e-07	GCST90200849	GCST90200849	8264	0.00288822959631971	23.9316730913052		6.61451e-07	1.42164314527934e-06	2.28184762828003e-06	1.40900711817584e-06
rs2933243	A	G	0.103007	0.194268	0.0192626	8.91825e-08	GCST90200848	GCST90200848	8264	0.00332166136145711	27.5350282076426		8.91825e-08	1.3492305763579e-07	2.83638049150028e-07	1.93023727744453e-07
rs6123856	A	C	1.95407	0.000366614	0.398109	9.18264e-07	GCST90200848	GCST90200848	8264	0.00279872371629324	23.1879520152521		9.18264e-07	1.28631427012694e-06	2.03330302692173e-06	1.40791843571091e-06
rs188959197	C	T	0.849023	0.0019517	0.164105	2.29563e-07	GCST90200847	GCST90200847	8264	0.00280823551772823	23.266981009933		2.29563e-07	4.38015637558707e-07	6.65835815759702e-07	4.42151286126567e-07
rs189824589	A	T	0.971415	0.00134163	0.197829	9.09018e-07	GCST90200847	GCST90200847	8264	0.00252865344857239	20.9446966715729		9.09018e-07	2.19468300149928e-06	2.36036800874992e-06	6.17184945410184e-06
rs192742514	T	A	0.379153	0.00994842	0.0730688	2.11447e-07	GCST90200847	GCST90200847	8264	0.00283185441135259	23.4632255854739		2.11447e-07	3.91897152765462e-07	6.10446623027489e-07	3.79478601356508e-07
rs403667	C	T	-0.111874	0.164188	0.0196636	1.27468e-08	GCST90200847	GCST90200847	8264	0.0034350917641828	28.4785546040545		1.27468e-08	3.42634450163965e-08	5.06236869174453e-08	3.60704902337939e-08
rs527419814	A	T	-0.475614	0.00587443	0.0951317	5.74688e-07	GCST90200847	GCST90200847	8264	0.00264208163899558	21.8867049627016		5.74688e-07	5.02315219210517e-06	1.69193507533726e-06	8.38981882666351e-07
rs557726360	A	G	0.535164	0.0045271	0.105366	3.79214e-07	GCST90200847	GCST90200847	8264	0.00258138812217042	21.3826255209125		3.79214e-07	8.32225179286837e-07	9.65726682486008e-07	7.09467411715081e-07
rs10265861	A	G	0.101678	0.165168	0.0203887	6.1338e-07	GCST90200846	GCST90200846	8264	0.00285107724228209	23.6229510338227		6.1338e-07	1.37328016783401e-06	1.47678338528702e-06	1.41570311362769e-06
rs11063179	A	G	-0.12206	0.118527	0.0231343	1.31928e-07	GCST90200846	GCST90200846	8264	0.00311317140920718	25.8013461961667		1.31928e-07	5.57923711234491e-07	4.48001878650763e-07	2.04615193579351e-07
rs1498688	G	A	-0.107322	0.161074	0.0204245	1.48382e-07	GCST90200846	GCST90200846	8264	0.00311283863774523	25.7985796405551		1.48382e-07	3.25238408647452e-07	2.76256148226147e-07	4.06033806457849e-07
rs530367531	A	G	0.65698	0.00321212	0.132385	6.95344e-07	GCST90200846	GCST90200846	8264	0.00276394122496043	22.898973818369		6.95344e-07	2.08309448876749e-06	1.39719403627284e-06	1.11659570129132e-06
rs530700363	G	A	-0.638192	0.00344995	0.127683	5.78522e-07	GCST90200846	GCST90200846	8264	0.002800558335954	23.2031948724728		5.78522e-07	1.36087294022806e-06	1.64404994059876e-06	3.18255285048881e-06
rs7959020	T	C	0.0971568	0.173577	0.0197048	8.19722e-07	GCST90200846	GCST90200846	8264	0.0027081391378097	22.4354037515559		8.19722e-07	3.4187141241997e-06	3.06271013461415e-06	1.55575372723626e-06
rs923218	T	A	0.0785114	0.403792	0.0160168	9.49524e-07	GCST90200846	GCST90200846	8264	0.00296791151343164	24.5938773757958		9.49524e-07	2.50229285222273e-06	3.53009818619036e-06	2.26875673804854e-06
rs2505722	T	G	-0.0773219	0.526084	0.0155926	7.08963e-07	GCST90200845	GCST90200845	8264	0.00298120262546955	24.7043447490558		7.08963e-07	9.51385327687487e-07	6.21915209322174e-06	3.80351636899603e-06
rs113402032	A	G	0.100827	0.151717	0.0201701	5.76802e-07	GCST90200844	GCST90200844	8264	0.00261672869340312	21.6761330241429		5.76802e-07	1.15947289266593e-06	1.39260208942662e-06	9.12000229870661e-07
rs143700649	A	G	1.8659	0.000422501	0.35146	1.1023e-07	GCST90200844	GCST90200844	8264	0.00294070146314878	24.3677337187355		1.1023e-07	5.4945691109011e-07	4.371499118734e-07	3.67811640939488e-07
rs147798852	G	C	1.21959	0.000966884	0.232605	1.57846e-07	GCST90200844	GCST90200844	8264	0.00287350503977409	23.8093148247561		1.57846e-07	2.58508302418891e-07	5.06746627137617e-07	3.99443664944123e-07
rs562415269	T	C	-0.385798	0.0100618	0.0728796	1.19907e-07	GCST90200844	GCST90200844	8264	0.00296506148305277	24.5701900972707		1.19907e-07	1.63077663907594e-07	2.6158629783084e-07	2.30028640455512e-07
rs60084385	G	T	0.0722066	0.441624	0.0146794	8.70225e-07	GCST90200844	GCST90200844	8264	0.00257136185810512	21.2993600336571		8.70225e-07	2.95078052600168e-06	2.01288946757808e-06	2.11847670920269e-06
rs115959678	C	T	-0.197542	0.0558881	0.0385403	2.96576e-07	GCST90200843	GCST90200843	8264	0.00411805085572232	34.1640253638624		2.96576e-07	4.42630135412932e-07	5.70516584318611e-07	1.64832950861681e-06
rs118121027	G	C	-0.453741	0.00963423	0.0904832	5.31312e-07	GCST90200843	GCST90200843	8264	0.00392878872615607	32.5876825754153		5.31312e-07	1.84964431472055e-06	1.18193409950065e-06	1.27685211039713e-06
rs2112212	G	C	0.0936447	0.670192	0.0187403	5.82349e-07	GCST90200843	GCST90200843	8264	0.00387665208415459	32.1535476367441		5.82349e-07	9.01055286772742e-07	1.56080645331247e-06	2.06844224566577e-06
rs2706762	T	C	0.247518	0.14132	0.0249084	2.8694e-23	GCST90200843	GCST90200843	8264	0.0148688899259324	124.70093301471		2.8694e-23	2.00945589867856e-22	2.23628332709032e-22	1.92879820696823e-22
rs12327962	A	G	0.112847	0.134492	0.0227357	6.92648e-07	GCST90200842	GCST90200842	8264	0.00296467826919716	24.5670051263443		6.92648e-07	2.43775149180475e-06	1.12752650727681e-06	1.34393117946714e-06
rs142949221	A	G	-0.257279	0.0252721	0.050151	2.89599e-07	GCST90200842	GCST90200842	8264	0.00326109463789719	27.0313155765887		2.89599e-07	1.45519281727295e-06	1.08045639085298e-06	6.58775110252968e-07
rs147881661	A	G	0.619075	0.00439574	0.117987	1.54607e-07	GCST90200842	GCST90200842	8264	0.00335455773829108	27.8086417280611		1.54607e-07	2.81895486243189e-07	5.09702106534782e-07	2.42670303794594e-07
rs33972313	T	C	0.322287	0.0306009	0.0450792	8.7188e-13	GCST90200842	GCST90200842	8264	0.0061624354504278	51.2297416676032		8.7188e-13	2.42808673361024e-12	5.98937738253376e-12	4.18671100770768e-12
rs1041213	G	A	-0.10641	0.604031	0.0213742	6.40917e-07	GCST90200841	GCST90200841	8264	0.00541645696391369	44.9944780900434		6.40917e-07	2.02454178170705e-06	2.93700516345405e-06	9.52291286235912e-07
rs116479134	C	T	-1.09382	0.00220216	0.221061	7.49655e-07	GCST90200841	GCST90200841	8264	0.0052579099632713	43.6704675027308		7.49655e-07	9.89311850879248e-07	1.9359101148718e-06	2.42618654926591e-06
rs139351871	A	G	0.738406	0.00483623	0.149436	7.76085e-07	GCST90200841	GCST90200841	8264	0.00524833965003273	43.5905602543203		7.76085e-07	3.02824025046588e-06	1.56990406889211e-06	1.24176554190437e-06
rs138943240	G	A	0.505165	0.0137467	0.101373	6.25281e-07	GCST90200840	GCST90200840	8264	0.00691963881739845	57.5684085034826		6.25281e-07	2.30740995453982e-06	8.93783235039836e-07	8.43339121311823e-07
rs1415995	T	G	-0.126885	0.305774	0.0253771	5.7339e-07	GCST90200840	GCST90200840	8264	0.00683521206043031	56.8611802684162		5.7339e-07	2.22998441410733e-06	1.00668985786111e-06	1.49072340735672e-06
rs147998606	C	T	0.401078	0.0218091	0.0809523	7.25155e-07	GCST90200840	GCST90200840	8264	0.00686355375010672	57.0985802580376		7.25155e-07	4.71895034578064e-06	2.1218824187519e-06	1.44846216999454e-06
rs55725639	G	A	-0.189824	0.110267	0.0387373	9.56898e-07	GCST90200840	GCST90200840	8264	0.00707029435161072	58.8307224577017		9.56898e-07	2.45109863124462e-06	1.79856485554528e-06	1.22074460583621e-06
rs567829517	G	A	-0.670658	0.00746487	0.135568	7.53625e-07	GCST90200840	GCST90200840	8264	0.0066650030234278	55.4357343163851		7.53625e-07	1.03400296676563e-06	2.96779959547718e-06	2.07952172245692e-06
rs75159419	A	G	1.08265	0.00349752	0.200576	6.75082e-08	GCST90200840	GCST90200840	8264	0.0081704268595481	68.0601471680732		6.75082e-08	1.27551697994002e-07	1.52713811608794e-07	1.17043277336831e-07
rs11607	T	C	-0.111505	0.337494	0.0213527	1.76953e-07	GCST90200839	GCST90200839	8264	0.00555999693109839	46.1935305327335		1.76953e-07	3.64827299618098e-07	2.89052207386721e-07	3.14891729585685e-07
rs145368110	G	A	-1.15281	0.00230516	0.212443	5.74863e-08	GCST90200839	GCST90200839	8264	0.00611285742995134	50.8150532621448		5.74863e-08	1.00478781705648e-07	1.78126828460698e-07	1.14650914701108e-07
rs74701101	A	T	0.204982	0.0640856	0.0417242	8.97972e-07	GCST90200839	GCST90200839	8264	0.00504031909929607	41.8540742884033		8.97972e-07	1.23620096566682e-06	1.82524708914106e-06	1.87442569546273e-06
rs76793825	A	G	-0.146214	0.132933	0.0297584	8.95176e-07	GCST90200839	GCST90200839	8264	0.0049282573220946	40.9189209670134		8.95176e-07	5.17690032711572e-06	2.56764494803767e-06	2.53149989916124e-06
rs1108511	C	T	0.152118	0.942804	0.0309492	8.87392e-07	GCST90200838	GCST90200838	8264	0.00249561899877817	20.6703895848654		8.87392e-07	6.13735810301592e-06	1.26103225949866e-06	3.63767173508992e-06
rs1118898	C	T	0.14872	0.0634251	0.029249	3.68325e-07	GCST90200838	GCST90200838	8264	0.00262767969075404	21.767086536228		3.68325e-07	2.24943487209053e-06	5.33366603264727e-07	1.08597759538669e-06
rs181513355	T	C	-0.48836	0.0053172	0.09837	6.88715e-07	GCST90200838	GCST90200838	8264	0.00252277065188817	20.8958465543337		6.88715e-07	1.31639472649955e-06	1.22801819512499e-06	1.2985034735185e-06
rs1964459	G	C	0.104074	0.148302	0.0201269	2.3295e-07	GCST90200838	GCST90200838	8264	0.002736195500043	22.6684725940599		2.3295e-07	7.70178228634986e-07	5.77740912106873e-07	3.07553184344699e-07
rs117089554	T	C	0.315783	0.026	0.063405	6.34497e-07	GCST90200837	GCST90200837	8264	0.00505056300365167	41.9395699766834		6.34497e-07	8.92669065170689e-07	2.41026939805044e-06	2.0175979373116e-06
rs139096844	A	G	0.29677	0.0279305	0.0598094	6.97938e-07	GCST90200837	GCST90200837	8264	0.00478240130443365	39.7020708124731		6.97938e-07	1.54588191639175e-06	1.12500548424473e-06	1.80574431304969e-06
rs150738252	A	G	0.893733	0.00309392	0.180634	7.50782e-07	GCST90200837	GCST90200837	8264	0.00492729890052081	40.9109238662886		7.50782e-07	1.03177102035407e-06	1.21494799042293e-06	2.20767344453123e-06
rs182261893	C	A	-0.82485	0.0041795	0.155161	1.06022e-07	GCST90200837	GCST90200837	8264	0.00566350574174514	47.0583999566502		1.06022e-07	2.50811872705697e-07	2.33129464237242e-07	1.54619809169062e-07
rs545004655	A	G	-1.18705	0.00176406	0.238631	6.54359e-07	GCST90200837	GCST90200837	8264	0.00496266060324775	41.205993263419		6.54359e-07	9.60917528236829e-07	1.30041146796779e-06	1.19623601294914e-06
rs142748110	A	G	0.555304	0.00441826	0.104819	1.1725e-07	GCST90200836	GCST90200836	8264	0.00271281258173911	22.4742259131506		1.1725e-07	3.99704250004955e-07	4.66388131804043e-07	2.66399301598953e-07
rs145731160	C	T	-0.66006	0.00293758	0.128198	2.62204e-07	GCST90200836	GCST90200836	8264	0.00255216575027267	21.1399460750882		2.62204e-07	4.3546280805412e-07	7.80844521563435e-07	4.35590644128422e-07
rs189090504	C	T	0.75151	0.0022705	0.145918	2.60169e-07	GCST90200836	GCST90200836	8264	0.00255878527597301	21.1949171921257		2.60169e-07	3.72565102133229e-07	6.3053074214695e-07	4.52258823373195e-07
rs2596837	C	G	-0.081413	0.259541	0.0158663	2.87917e-07	GCST90200836	GCST90200836	8264	0.00254756047527224	21.1017025099746		2.87917e-07	5.79362008270671e-07	8.92897635641922e-07	4.64573084147404e-07
rs515705	T	G	-0.118799	0.101669	0.022864	2.03746e-07	GCST90200836	GCST90200836	8264	0.00257798570149924	21.3543691240531		2.03746e-07	6.31035403792417e-07	3.0155804420312e-07	4.04027704764046e-07
rs61071861	C	G	0.0829719	0.225905	0.016674	6.48704e-07	GCST90200836	GCST90200836	8264	0.00240775432591635	19.9408789783436		6.48704e-07	9.46636356539059e-07	1.24289141798599e-06	1.20855403178916e-06
rs61778392	A	G	0.210124	0.0677431	0.0278879	4.89879e-14	GCST90200836	GCST90200836	8264	0.00557676042576719	46.333585946177		4.89879e-14	2.6041423382691e-13	1.63085765993638e-13	4.54167275896539e-13
rs7508763	A	C	-0.0738992	0.353473	0.0150123	8.54051e-07	GCST90200836	GCST90200836	8264	0.0024960448336843	20.6739254607379		8.54051e-07	1.48885944307737e-06	2.37766596895525e-06	1.53532806353749e-06
rs117341997	A	G	0.7486	0.00482668	0.145674	2.76395e-07	GCST90200835	GCST90200835	8264	0.00538365067518904	44.7204813279076		2.76395e-07	9.11947978238398e-07	5.68474635170989e-07	5.93738713489077e-07
rs143031595	G	C	0.278051	0.0372797	0.0546728	3.6622e-07	GCST90200835	GCST90200835	8264	0.00554946934393936	46.1055772069215		3.6622e-07	8.08557211414463e-07	8.32855048167314e-06	9.35105313281441e-07
rs3788398	G	A	-0.222838	0.945042	0.0442704	4.81406e-07	GCST90200835	GCST90200835	8264	0.00515810916703221	42.837257187007		4.81406e-07	6.78556160840255e-07	1.58991647374489e-06	1.44892939213073e-06
rs4540630	T	C	-0.163939	0.108144	0.0323028	3.87345e-07	GCST90200835	GCST90200835	8264	0.00518431911778105	43.0560609108234		3.87345e-07	6.02039786163814e-07	1.16897176340421e-06	1.71419958246285e-06
rs6124819	G	A	-1.81197	0.000769231	0.3638	6.33642e-07	GCST90200835	GCST90200835	8264	0.00504724722885316	41.9118963072777		6.33642e-07	1.65640930106931e-06	3.70866981966795e-06	1.32893011943196e-06
rs6476806	A	G	-0.132494	0.170819	0.027033	9.52586e-07	GCST90200835	GCST90200835	8264	0.00497287950406828	41.2912669577634		9.52586e-07	1.86740424674052e-06	1.37508658122976e-06	1.61876779271992e-06
rs72907346	A	G	0.761011	0.00438116	0.152742	6.28216e-07	GCST90200835	GCST90200835	8264	0.00505235762885105	41.9545481107799		6.28216e-07	2.40876696629824e-06	1.09055564337582e-06	1.4767443404148e-06
rs146926772	T	C	-1.2177	0.00174863	0.247021	8.24313e-07	GCST90200834	GCST90200834	8264	0.00517664576690569	42.9920016897328		8.24313e-07	1.25905536973591e-06	2.3984126656496e-06	1.62176355471867e-06
rs184420056	G	A	0.870463	0.00360735	0.172302	4.37322e-07	GCST90200834	GCST90200834	8264	0.00544690027054334	45.2487554937699		4.37322e-07	7.55814482096076e-07	1.27810711578108e-06	5.87341884392705e-07
rs184965710	G	A	-0.23781	0.0487591	0.04786	6.73424e-07	GCST90200834	GCST90200834	8264	0.00524609822001352	43.5718456757942		6.73424e-07	9.38580574712245e-07	1.48258190067598e-06	8.7043461269687e-07
rs72777711	C	A	-0.207088	0.0680921	0.0410064	4.41488e-07	GCST90200834	GCST90200834	8264	0.00544263969716045	45.2131681618115		4.41488e-07	1.32598224549746e-06	1.49601620334945e-06	1.11799261534526e-06
rs75459518	C	T	-0.840697	0.00257931	0.157649	9.67599e-08	GCST90200833	GCST90200833	8264	0.00363656124098058	30.1549292198068		9.67599e-08	1.49081417474941e-07	1.68299782725434e-07	1.67765290283959e-07
rs183073920	A	G	1.39941	0.00153779	0.263737	1.12005e-07	GCST90200832	GCST90200832	8264	0.00601379481560622	49.9865818130961		1.12005e-07	1.76601217431948e-07	2.24594968324863e-07	2.63415925078879e-07
rs558404002	T	G	1.06015	0.00231074	0.215601	8.77903e-07	GCST90200832	GCST90200832	8264	0.00518216229857079	43.038055097321		8.77903e-07	1.65983224780664e-06	1.62723214116096e-06	1.34817784758004e-06
rs11643803	A	G	0.0889636	0.723501	0.0178067	5.85137e-07	GCST90200831	GCST90200831	8264	0.00316655761124833	26.2452059407642		5.85137e-07	1.01063591371953e-06	1.00805231271841e-06	1.03074027196086e-06
rs186027691	G	T	0.768959	0.00324128	0.141319	5.2889e-08	GCST90200831	GCST90200831	8264	0.00382070016834064	31.6876939685102		5.2889e-08	7.36070783523395e-08	1.1154513032666e-07	8.35285319902891e-08
rs187895156	G	A	0.761023	0.00332647	0.151406	4.99887e-07	GCST90200830	GCST90200830	8264	0.0038402729732456	31.8507		4.99887e-07	1.48240350357714e-06	1.8552105084521e-06	9.83619729170953e-07
rs61296613	T	G	-0.150019	0.1176	0.0278627	7.27484e-08	GCST90200830	GCST90200830	8264	0.00467084385565811	38.7716080627412		7.27484e-08	1.3355909810491e-07	1.49700013956363e-07	1.18010664558141e-07
rs73814418	A	G	2.05335	0.000472739	0.408901	5.12356e-07	GCST90200830	GCST90200830	8264	0.00398448353431318	33.0514961025003		5.12356e-07	9.00626322460946e-07	1.84619263581325e-06	1.17392359729315e-06
rs987737	G	A	0.145176	0.105031	0.0289218	5.17822e-07	GCST90200830	GCST90200830	8264	0.0039622798053874	32.8665823476187		5.17822e-07	6.82375041521274e-07	9.51907623045327e-07	1.4262641242405e-06
rs113867701	G	C	-0.336274	0.01375	0.068687	9.79337e-07	GCST90200829	GCST90200829	8264	0.00306694713280189	25.4170700212351		9.79337e-07	2.24574157144882e-06	1.84313500611181e-06	2.59554632240992e-06
rs3811316	G	A	0.195438	0.0474081	0.0374266	1.77113e-07	GCST90200829	GCST90200829	8264	0.00344990749014259	28.6018092796235		1.77113e-07	3.18421163437392e-07	7.48149666805788e-07	2.31994891315302e-07
rs570794828	T	C	0.885559	0.00203599	0.17709	5.71488e-07	GCST90200829	GCST90200829	8264	0.00318680520648378	26.4135594848571		5.71488e-07	8.57701139482013e-07	8.09298510210021e-07	7.78668410185795e-06
rs13232835	G	T	-0.436049	0.00860396	0.0869651	5.32894e-07	GCST90200828	GCST90200828	8264	0.00324374083321929	26.8870012278233		5.32894e-07	3.2897783269778e-06	5.28362172428896e-06	8.6262721188223e-07
rs146581388	T	C	0.403374	0.00964651	0.082322	9.58574e-07	GCST90200828	GCST90200828	8264	0.00310889643166729	25.7658055393355		9.58574e-07	2.92286027387983e-06	9.99219376249019e-06	1.95855418183951e-06
rs4148324	G	T	-0.233627	0.324651	0.0169838	4.69635e-43	GCST90200828	GCST90200828	8264	0.0239343185128639	202.594295961719		4.69635e-43	6.06033888427759e-41	1.84573372220886e-41	3.81651766037768e-41
rs141890377	G	C	0.690665	0.00347392	0.132532	1.87517e-07	GCST90200827	GCST90200827	8264	0.0033027323047527	27.3775951698607		1.87517e-07	3.25058929078294e-07	5.6117819592768e-07	5.4517577719917e-07
rs145907966	T	C	-0.455925	0.00804372	0.0878286	2.09074e-07	GCST90200827	GCST90200827	8264	0.00331715897016863	27.4975812598673		2.09074e-07	1.12326121376672e-06	6.7219676216708e-07	5.78145627288979e-07
rs698086	T	C	0.0814213	0.344392	0.0165126	8.18691e-07	GCST90200827	GCST90200827	8264	0.00299366609640718	24.8079359653374		8.18691e-07	1.94398643475889e-06	1.18086462314392e-06	1.07072340104242e-06
rs7116463	C	T	-0.087918	0.304239	0.0170517	2.5234e-07	GCST90200827	GCST90200827	8264	0.00327235613055704	27.1249689089627		2.5234e-07	4.96604204781436e-07	6.13487235926786e-07	7.79983240466455e-07
rs74447569	G	A	0.607975	0.00414079	0.121437	5.54266e-07	GCST90200827	GCST90200827	8264	0.00304847465398545	25.2635127695765		5.54266e-07	2.48844444086325e-06	1.06023768886313e-06	2.56198667401723e-06
rs7972842	T	G	-0.0849096	0.613603	0.0160431	1.20592e-07	GCST90200827	GCST90200827	8264	0.00341873002169651	28.3424425986568		1.20592e-07	1.92149576406685e-07	3.05912024444611e-07	4.06558352166186e-07
rs146000608	C	T	0.795289	0.00279058	0.146036	5.15655e-08	GCST90200826	GCST90200826	8264	0.003520146972955	29.1861939829554		5.15655e-08	1.41527648449223e-07	2.71122898927816e-07	9.00766878930765e-08
rs191361032	T	C	0.594984	0.00472555	0.112378	1.19354e-07	GCST90200826	GCST90200826	8264	0.00332993524223647	27.6038439842621		1.19354e-07	2.53635965486839e-07	2.10420265784063e-07	2.34862225857581e-07
rs55933544	T	C	-0.114008	0.247807	0.0178502	1.69227e-10	GCST90200826	GCST90200826	8264	0.00484555477628288	40.2289049240485		1.69227e-10	1.36994277420038e-09	7.56677552454818e-10	5.66339663437376e-10
rs561813428	T	C	-1.09356	0.00163835	0.190357	9.20251e-09	GCST90200826	GCST90200826	8264	0.00391209870597888	32.4487020340355		9.20251e-09	2.38838065009766e-08	1.74188262300282e-08	1.7923057815889e-08
rs6535947	G	T	-0.0811601	0.617712	0.0159664	3.71139e-07	GCST90200826	GCST90200826	8264	0.00311094151545286	25.7828076072418		3.71139e-07	2.37538744807746e-06	1.09464245718309e-06	7.12845716450417e-07
rs76495658	G	T	0.350521	0.0127036	0.0685502	3.16494e-07	GCST90200826	GCST90200826	8264	0.0030819986471777	25.5421938298116		3.16494e-07	9.38246000301219e-07	5.63228910039637e-07	5.26301462481981e-07
rs9749620	C	G	-0.0793671	0.640703	0.0160831	8.0224e-07	GCST90200826	GCST90200826	8264	0.00290015605769668	24.0307823677449		8.0224e-07	2.4685198276639e-06	2.51969301474445e-06	2.12836205448285e-06
rs9851577	T	C	0.0777352	0.424726	0.0157926	8.55593e-07	GCST90200826	GCST90200826	8264	0.00295290197236768	24.4691310410149		8.55593e-07	2.38953462050415e-06	2.45469788762805e-06	2.18455918410362e-06
rs1051613	A	G	0.0784073	0.551009	0.0152921	2.93905e-07	GCST90200825	GCST90200825	8264	0.00304186069864876	25.2085339409014		2.93905e-07	4.10902689312034e-07	9.1409840040684e-07	1.06072463732691e-06
rs11595089	A	G	-0.110987	0.150032	0.0218253	3.67145e-07	GCST90200825	GCST90200825	8264	0.00314167093938227	26.0382890371556		3.67145e-07	5.6089738211552e-07	9.19581063672889e-07	6.55131251661527e-07
rs116402366	A	G	-0.292458	0.0252111	0.0481717	1.26993e-09	GCST90200825	GCST90200825	8264	0.00420396776510113	34.8798152944159		1.26993e-09	3.02905745213247e-09	8.42009172891796e-09	2.04751588349368e-09
rs145659504	T	C	0.805816	0.00213675	0.163983	8.92211e-07	GCST90200825	GCST90200825	8264	0.00276902265763185	22.9411898719027		8.92211e-07	1.2785070089818e-06	5.30148744810855e-06	3.1957309899483e-06
rs190803379	A	C	-0.261371	0.020652	0.0532029	8.98227e-07	GCST90200825	GCST90200825	8264	0.00276340126292062	22.8944878910021		8.98227e-07	1.14720755189105e-06	3.1883829781297e-06	3.63129865370951e-06
rs567041667	G	A	0.817773	0.00207672	0.166367	8.856e-07	GCST90200825	GCST90200825	8264	0.00277185578168121	22.9647273806148		8.856e-07	1.18810452814944e-06	2.68887860415029e-06	2.21366809040713e-06
rs571477105	T	G	0.675061	0.00325074	0.130925	2.5214e-07	GCST90200825	GCST90200825	8264	0.00295314104381882	24.4711179668872		2.5214e-07	3.50353285907885e-07	6.32720818980567e-07	6.20286742700528e-07
rs6875099	A	C	-0.428743	0.00764111	0.0876073	9.88466e-07	GCST90200825	GCST90200825	8264	0.00278772093812788	23.0965370908589		9.88466e-07	2.16718865416552e-06	1.73565986857692e-06	2.07655527819114e-06
rs12947678	A	G	-0.571982	0.0089011	0.110064	2.02737e-07	GCST90200824	GCST90200824	8264	0.00577238638800802	47.968348177799		2.02737e-07	4.96971825462781e-07	5.2468261274679e-07	4.67744978905208e-07
rs564502507	T	C	-0.689748	0.00559824	0.138276	6.09502e-07	GCST90200824	GCST90200824	8264	0.00529693071977213	43.9962868903427		6.09502e-07	1.47862226338197e-06	8.96501446137424e-07	1.17499778406902e-06
rs62319264	A	G	0.523875	0.0101188	0.103418	4.07109e-07	GCST90200824	GCST90200824	8264	0.00549790753564673	45.6748280407881		4.07109e-07	7.21485067851916e-07	1.01516383056699e-06	6.39944202224323e-07
rs118033866	A	C	1.1159	0.00209759	0.227237	9.07378e-07	GCST90200823	GCST90200823	8264	0.00521301802049973	43.2956559198885		9.07378e-07	1.30299307444999e-06	1.53898247493097e-06	1.60935210911008e-06
rs12130095	T	C	0.253347	0.0503645	0.0476406	1.0498e-07	GCST90200823	GCST90200823	8264	0.00613964125691433	51.0390776917372		1.0498e-07	2.23257441506046e-07	3.07171512803564e-07	3.02801402634427e-07
rs115705575	A	G	-0.299765	0.0141835	0.0608075	8.23434e-07	GCST90200822	GCST90200822	8264	0.00251287762675474	20.8136972263378		8.23434e-07	1.21861246023335e-06	1.9402214714849e-06	1.37991804016491e-06
rs6798345	A	C	-0.0722715	0.508964	0.0143558	4.79564e-07	GCST90200822	GCST90200822	8264	0.00261074545832111	21.6264401069378		4.79564e-07	1.45089477261817e-06	8.64813010880009e-07	7.06421680805374e-07
rs7779835	C	T	-0.259447	0.0218447	0.0494823	1.5779e-07	GCST90200822	GCST90200822	8264	0.00287661141480421	23.835127910132		1.5779e-07	8.21575334686368e-07	2.56556530140834e-07	2.30058862693597e-07
rs79701819	G	T	0.333911	0.0128299	0.0647764	2.53862e-07	GCST90200822	GCST90200822	8264	0.00282427324697188	23.4002342219677		2.53862e-07	4.70683360613152e-07	5.86219052058695e-07	6.88965439545461e-07
rs150342914	T	C	-0.297746	0.0299539	0.0607328	9.4601e-07	GCST90200821	GCST90200821	8264	0.00515190227870511	42.7854430481971		9.4601e-07	2.63288736268131e-06	5.63567598609183e-06	1.76305427757197e-06
rs12583707	T	C	0.168735	0.106381	0.0335172	4.7964e-07	GCST90200820	GCST90200820	8264	0.00541323411188001	44.9675601629548		4.7964e-07	1.55477474009568e-06	9.91838214069965e-07	1.6015120999163e-06
rs111278137	A	G	0.267904	0.022849	0.0523265	3.05763e-07	GCST90200819	GCST90200819	8264	0.00320492056689954	26.564189842092		3.05763e-07	7.83995282145526e-07	7.09120238670376e-07	4.96224780201146e-07
rs13226118	C	A	0.404682	0.0098672	0.0776669	1.88353e-07	GCST90200819	GCST90200819	8264	0.00319996442136128	26.5229786372747		1.88353e-07	3.38818910815542e-07	8.19641810804889e-07	2.52460352827343e-07
rs181328446	A	G	0.397629	0.0105778	0.0754498	1.36345e-07	GCST90200819	GCST90200819	8264	0.00330950544153611	27.4339266876267		1.36345e-07	5.31515855806092e-07	3.43156787312235e-07	8.48504869161224e-07
rs544903108	A	T	-0.919956	0.00191855	0.176711	1.92969e-07	GCST90200819	GCST90200819	8264	0.00324118047583032	26.8657097050755		1.92969e-07	3.7093823684318e-07	4.46291304405895e-07	3.25535152636417e-07
rs572013754	C	T	-0.857422	0.00210578	0.16878	3.77221e-07	GCST90200819	GCST90200819	8264	0.00308970307094825	25.6062424581328		3.77221e-07	1.44334113634046e-06	5.36438629919313e-07	9.46705392961671e-07
rs62383022	C	G	0.239404	0.0307778	0.0444291	7.1073e-08	GCST90200819	GCST90200819	8264	0.00341943007174595	28.3482661665769		7.1073e-08	1.2577646660889e-07	3.56614784068811e-07	1.2647033602817e-07
rs143809820	T	C	0.996799	0.00264667	0.201875	7.90479e-07	GCST90200818	GCST90200818	8264	0.0052455860975314	43.5675697761253		7.90479e-07	1.02683800497595e-06	3.64142825928586e-06	2.70577740329252e-06
rs74802261	A	G	-0.376104	0.0234151	0.0686687	4.32386e-08	GCST90200818	GCST90200818	8264	0.00646922002364661	53.7967186448319		4.32386e-08	9.11754492423633e-08	6.82618998105029e-08	1.88508072834668e-07
rs11716295	C	A	-0.183889	0.0446934	0.0373264	8.37033e-07	GCST90200817	GCST90200817	8264	0.0028875377484252	23.9259238858754		8.37033e-07	1.53205737435636e-06	2.27656600508431e-06	1.10625661571934e-06
rs34208684	C	T	0.195698	0.0427031	0.0376382	1.99874e-07	GCST90200817	GCST90200817	8264	0.00313118570926421	25.9511140875112		1.99874e-07	7.9589003804238e-07	3.2922967343508e-07	5.73245446367043e-07
rs376429018	T	C	0.599465	0.00399263	0.122202	9.31725e-07	GCST90200817	GCST90200817	8264	0.0028581122199925	23.6814072811148		9.31725e-07	1.51838998889403e-06	1.40926554325844e-06	6.13308996186434e-06
rs56053960	C	T	-0.139281	0.0836509	0.0279936	6.50891e-07	GCST90200817	GCST90200817	8264	0.00297402985346996	24.6447288085762		6.50891e-07	3.38240132868615e-06	1.11963545524626e-06	9.9728080874755e-07
rs143953202	A	G	-1.67965	0.000484555	0.33685	6.15369e-07	GCST90200816	GCST90200816	8264	0.00273275169891298	22.6398636623054		6.15369e-07	1.42485150946128e-06	9.2476774785983e-07	8.33511047900824e-07
rs148878935	G	A	0.361151	0.0107735	0.0721583	5.58665e-07	GCST90200816	GCST90200816	8264	0.00278009858760226	23.0332091229205		5.58665e-07	9.07992209479519e-07	8.96281077980268e-07	2.04843599477694e-06
rs189900444	T	C	-1.01664	0.00133188	0.203299	5.7121e-07	GCST90200816	GCST90200816	8264	0.00274948063814828	22.7788390091963		5.7121e-07	9.31458798854576e-07	1.00344436963668e-06	1.18885787454126e-06
rs192220613	A	G	0.35305	0.0114865	0.0704515	5.40784e-07	GCST90200816	GCST90200816	8264	0.00283056250200025	23.4524911335071		5.40784e-07	9.16228722104391e-07	9.14600991594059e-07	1.24929640358958e-06
rs376406037	G	A	0.460095	0.0067338	0.0901764	3.35783e-07	GCST90200816	GCST90200816	8264	0.00283172381559991	23.4621404664101		3.35783e-07	5.39033384797364e-07	1.02611098304957e-06	5.41413699541418e-07
rs545350972	T	C	0.704017	0.00303398	0.135066	1.86432e-07	GCST90200816	GCST90200816	8264	0.00299839854223879	24.8472707764516		1.86432e-07	5.21814733722941e-07	5.04768509342515e-07	3.74308318725113e-07
rs6124828	A	T	0.0997208	0.190765	0.0190427	1.63483e-07	GCST90200816	GCST90200816	8264	0.00307025790671115	25.4445922858964		1.63483e-07	2.40753545393724e-07	2.3937494074293e-07	4.63965567583217e-07
rs7112236	A	G	-0.0999695	0.771685	0.0175993	1.34456e-08	GCST90200816	GCST90200816	8264	0.00352159605871494	29.1982510830383		1.34456e-08	6.91759223106019e-08	3.64958482679151e-08	2.1545946347734e-08
rs77525786	G	A	-0.195108	0.0399806	0.0378997	2.63277e-07	GCST90200816	GCST90200816	8264	0.00292219683880943	24.2139482051437		2.63277e-07	7.24668829706459e-07	9.08397314238278e-07	1.31371679562777e-06
rs572203844	A	G	1.91408	0.00078125	0.372754	2.82196e-07	GCST90200815	GCST90200815	8264	0.00572006246721875	47.5310366026602		2.82196e-07	4.88291245977314e-07	4.60902011967359e-07	6.03768405464244e-07
rs941123	C	G	0.121205	0.234389	0.0245906	8.26882e-07	GCST90200815	GCST90200815	8264	0.00527249841924043	43.7922766491721		8.26882e-07	2.77097529172763e-06	1.75584082178437e-06	3.08734229210801e-06
rs1028884	A	G	-0.478739	0.00684765	0.0921833	2.06558e-07	GCST90200814	GCST90200814	8264	0.00311734623767344	25.8360545430842		2.06558e-07	3.4495718379004e-07	7.56183630511687e-07	3.77163636136985e-07
rs117072515	C	T	-0.425858	0.00779046	0.0835804	3.484e-07	GCST90200813	GCST90200813	8264	0.00280366497622094	23.2290063851719		3.484e-07	8.649281449714e-07	1.09310774183353e-06	2.20836936016334e-06
rs139738962	T	G	1.05427	0.00134277	0.202665	1.97119e-07	GCST90200813	GCST90200813	8264	0.0029809299670937	24.7020785543403		1.97119e-07	3.21878768041967e-07	5.5975197938928e-07	3.56862841106159e-07
rs149666641	A	C	0.562241	0.00464321	0.109406	2.76173e-07	GCST90200813	GCST90200813	8264	0.00292194562404165	24.211860485628		2.76173e-07	5.88670696538953e-07	9.38984382067722e-07	7.46172878425452e-07
rs146456494	C	T	0.306466	0.0152536	0.0614415	6.10269e-07	GCST90200812	GCST90200812	8264	0.00282157339039435	23.3778015341728		6.10269e-07	1.51834886018653e-06	1.98527890359588e-06	1.49857723446382e-06
rs181117973	C	T	0.554109	0.00454881	0.111483	6.68279e-07	GCST90200812	GCST90200812	8264	0.00278059777666795	23.037356452964		6.68279e-07	9.5558402669208e-07	1.89876874658647e-06	1.23930129705773e-06
rs2480790	A	C	-0.0790972	0.347705	0.0159927	7.58212e-07	GCST90200812	GCST90200812	8264	0.00283796608445902	23.5140077462942		7.58212e-07	1.40050579245883e-06	2.2481026401321e-06	1.06173134734499e-06
rs6498990	G	A	-0.101751	0.176274	0.019931	3.30523e-07	GCST90200812	GCST90200812	8264	0.00300661902866447	24.9155981262628		3.30523e-07	7.16380273710114e-07	1.08293728678352e-06	7.92665325568693e-07
rs7186542	G	C	-0.0877798	0.281862	0.0165352	1.10438e-07	GCST90200812	GCST90200812	8264	0.00311934640992605	25.8526835143164		1.10438e-07	2.82431073339423e-07	3.42442328209799e-07	1.48017433027291e-07
rs72702103	T	G	0.109173	0.133526	0.0222666	9.43852e-07	GCST90200812	GCST90200812	8264	0.00275792123979522	22.8489609178106		9.43852e-07	1.28263540788158e-06	3.03478680924038e-06	1.24232278326361e-06
rs80070963	T	C	1.16914	0.000978713	0.238904	9.89238e-07	GCST90200812	GCST90200812	8264	0.00267296414738537	22.1432178130199		9.89238e-07	1.53965693681036e-06	1.59492626927157e-06	1.37685639325525e-06
rs62206283	G	A	0.191953	0.0494205	0.037367	2.79202e-07	GCST90200811	GCST90200811	8264	0.00346190688778448	28.7016371020497		2.79202e-07	7.88698258907811e-07	1.35483659037856e-06	5.20576919713857e-07
rs72960519	G	A	-0.0972851	0.210353	0.0198484	9.51563e-07	GCST90200811	GCST90200811	8264	0.00314415794829087	26.0589664753469		9.51563e-07	1.37458757733498e-06	1.81310013413992e-06	1.99959570181669e-06
rs11065979	T	C	-0.0794521	0.446631	0.0154733	2.82442e-07	GCST90200810	GCST90200810	8264	0.00312035816309087	25.8610950224165		2.82442e-07	1.42327639580432e-06	6.86994970166676e-07	7.41387020498619e-07
rs116761735	T	C	1.09933	0.00121669	0.219121	5.24877e-07	GCST90200810	GCST90200810	8264	0.00293722604329575	24.3388502745999		5.24877e-07	1.16515884337826e-06	9.16236246668741e-07	9.44735692744643e-07
rs137986044	A	G	-0.485651	0.00642814	0.0947736	2.9859e-07	GCST90200810	GCST90200810	8264	0.00301275058883207	24.9665633934954		2.9859e-07	4.21063056960531e-07	5.31339120507466e-07	5.05643646439854e-07
rs17729572	T	C	0.160475	0.0620497	0.0319396	5.05219e-07	GCST90200810	GCST90200810	8264	0.00299753509926933	24.840094043929		5.05219e-07	2.55524736619534e-06	2.14015400372967e-06	7.62987832014435e-07
rs185826826	T	C	0.345988	0.0134507	0.0665753	2.02589e-07	GCST90200810	GCST90200810	8264	0.00317698926573567	26.331941609347		2.02589e-07	5.62389169891523e-07	1.90563185383839e-06	6.81715595555856e-07
rs192285096	C	A	-0.628266	0.00388161	0.122814	3.12727e-07	GCST90200810	GCST90200810	8264	0.00305238961123622	25.2960563877569		3.12727e-07	5.04874463325819e-07	5.11864900196715e-07	1.16762620815224e-06
rs4843270	A	C	-0.136558	0.265598	0.0171459	1.65926e-15	GCST90200810	GCST90200810	8264	0.00727483155825399	60.5451138391496		1.65926e-15	6.24344303213795e-15	7.59538447821914e-14	6.6779692077904e-15
rs55650230	C	T	-0.205812	0.0342916	0.0418742	8.87753e-07	GCST90200810	GCST90200810	8264	0.00280546684027845	23.2439772417686		8.87753e-07	1.43262635300942e-06	1.94331714812171e-06	1.2841354332845e-06
rs7013824	G	A	0.081915	0.364591	0.0159885	3.00099e-07	GCST90200810	GCST90200810	8264	0.00310896743176793	25.7663958066636		3.00099e-07	4.41654115657494e-07	6.30985643320118e-07	1.0158601243266e-06
rs76398424	C	T	0.760566	0.0026657	0.147935	2.72971e-07	GCST90200810	GCST90200810	8264	0.00307578402571088	25.4905309884445		2.72971e-07	7.08569004115399e-07	1.38310624057608e-06	7.087138562279e-07
rs77497338	T	C	0.114353	0.129347	0.0228378	5.5239e-07	GCST90200810	GCST90200810	8264	0.00294527995776452	24.4057848801113		5.5239e-07	1.24461598252438e-06	1.01822960012186e-06	8.41692884311979e-07
rs79921573	C	T	-1.23154	0.000970874	0.244923	4.94875e-07	GCST90200810	GCST90200810	8264	0.00294217201808122	24.379955235483		4.94875e-07	1.01828136712464e-06	9.12111492936693e-07	1.38429696971075e-06
rs117409421	G	A	0.23881	0.0312454	0.0485486	8.6993e-07	GCST90200809	GCST90200809	8264	0.00345250947740231	28.6234560556058		8.6993e-07	1.72350260594782e-06	1.87380385145111e-06	3.3753181385129e-06
rs146873601	A	G	0.494435	0.0074682	0.0990966	6.05585e-07	GCST90200809	GCST90200809	8264	0.00362417180730158	30.0518204322945		6.05585e-07	1.12766635725406e-06	3.82875738885466e-06	1.36153745192387e-06
rs116690315	G	A	1.43672	0.000832986	0.286001	5.07472e-07	GCST90200808	GCST90200808	8264	0.00343597551889572	28.4859066148787		5.07472e-07	7.67468055486536e-07	1.14110011300493e-06	9.16362449962494e-07
rs1387212	C	T	0.165646	0.0658111	0.0330197	5.25973e-07	GCST90200808	GCST90200808	8264	0.00337384987750727	27.9691112705994		5.25973e-07	8.75693281063615e-07	3.78148461494184e-06	8.27667872685621e-07
rs142556011	C	G	-0.395791	0.0121733	0.0753168	1.4801e-07	GCST90200808	GCST90200808	8264	0.00376747960557785	31.2446300076218		1.4801e-07	2.23987959794907e-07	6.78632331816713e-07	2.81242052793535e-07
rs144977626	A	G	-0.132938	0.121709	0.0250571	1.12428e-07	GCST90200808	GCST90200808	8264	0.00377823880048059	31.3341970486417		1.12428e-07	8.36514293349654e-07	2.07197566328477e-07	4.35928708066139e-07
rs146098104	T	A	0.484034	0.0077284	0.094262	2.8216e-07	GCST90200808	GCST90200808	8264	0.00359336957841337	29.7954856485549		2.8216e-07	1.24479433238734e-06	7.35517644127561e-07	5.17368290604454e-07
rs185356462	A	G	0.467737	0.00736002	0.0955172	9.73635e-07	GCST90200808	GCST90200808	8264	0.0031967171047168	26.4959768616099		9.73635e-07	6.68475065396945e-06	2.01438536995497e-06	1.63631405495033e-06
rs3811444	T	C	0.102828	0.349307	0.0172056	2.28074e-09	GCST90200808	GCST90200808	8264	0.00480658024292524	39.9037666233183		2.28074e-09	3.37917598513042e-09	1.08775529395552e-08	4.60399819853192e-09
rs547690448	A	G	1.12136	0.00117128	0.227354	8.13057e-07	GCST90200808	GCST90200808	8264	0.00294219779302682	24.3801694467274		8.13057e-07	1.73118367246465e-06	1.7995307542041e-06	1.09252304822209e-05
rs548422217	A	G	1.29063	0.00102965	0.255854	4.54961e-07	GCST90200808	GCST90200808	8264	0.0034266971981288	28.4087203333088		4.54961e-07	8.56522719773676e-07	1.8060895130615e-06	7.63563090978603e-07
rs1171615	T	C	0.1335	0.771049	0.0187625	1.1171e-12	GCST90200807	GCST90200807	8264	0.00629241054328656	52.3170965586131		1.1171e-12	5.31154185302757e-12	5.80251743784591e-12	7.56369761377226e-12
rs273913	C	T	-0.186668	0.621233	0.0158025	3.36335e-32	GCST90200807	GCST90200807	8264	0.0163982081965782	137.740696742454		3.36335e-32	3.0644409842991e-31	9.78541445671118e-30	2.9161772311769e-31
rs2836911	A	G	-0.0853184	0.313759	0.0166238	2.86232e-07	GCST90200807	GCST90200807	8264	0.00313464420960434	25.979868102866		2.86232e-07	6.79677819865489e-07	9.14020162883273e-07	5.56079539428585e-07
rs11578757	T	G	0.092719	0.264389	0.0189014	9.32298e-07	GCST90200806	GCST90200806	8264	0.00334394457665991	27.7203654581008		9.32298e-07	2.03099189530511e-06	1.9659546628862e-06	1.82484631822965e-06
rs117711243	C	T	-0.204174	0.0418566	0.0411411	6.94936e-07	GCST90200806	GCST90200806	8264	0.0033436847945294	27.7182047120292		6.94936e-07	1.66438997847543e-06	1.2106918250105e-06	1.589022335778e-06
rs200838	C	A	0.118379	0.522537	0.0163759	4.87141e-13	GCST90200806	GCST90200806	8264	0.00699255835939744	58.1793395927552		4.87141e-13	1.38469640511917e-12	1.1958658921866e-11	1.42627629429273e-12
rs116844331	T	C	0.492376	0.00808551	0.0919154	8.46931e-08	GCST90200805	GCST90200805	8264	0.00388870859940642	32.2539366089518		8.46931e-08	3.88463875650836e-07	2.53154870703232e-07	2.20577181312349e-07
rs1171617	T	G	-0.180931	0.768879	0.0197809	5.86543e-20	GCST90200805	GCST90200805	8264	0.0116346512567584	97.2570404310172		5.86543e-20	5.16637065769128e-19	6.49304960793778e-19	1.07321366530891e-18
rs144445094	T	C	0.838352	0.0023966	0.167845	5.88987e-07	GCST90200805	GCST90200805	8264	0.00336075056832335	27.8601522178874		5.88987e-07	5.01990906497989e-06	9.18958613801882e-07	1.09582911746379e-06
rs187910335	T	G	0.509059	0.00690362	0.0992472	2.90974e-07	GCST90200805	GCST90200805	8264	0.00355332157460287	29.4622316326652		2.90974e-07	5.24569551142886e-07	8.95088982151994e-07	6.57570614235752e-07
rs1963511	T	G	0.0851146	0.636644	0.017142	6.86029e-07	GCST90200805	GCST90200805	8264	0.00335171518606131	27.7849982678777		6.86029e-07	9.56171095446153e-07	2.74464062726582e-06	3.71157514129868e-06
rs6985978	A	G	0.0989153	0.767957	0.0193005	2.97499e-07	GCST90200805	GCST90200805	8264	0.00348708324963713	28.9110972113162		2.97499e-07	3.99003066917527e-07	4.44750577998829e-07	8.70709795569938e-07
rs148296930	C	G	0.57726	0.00495868	0.117741	9.44849e-07	GCST90200804	GCST90200804	8264	0.00328836580983009	27.2581129675391		9.44849e-07	1.34569184094202e-06	1.91586157727873e-06	1.37407632175794e-06
rs186280998	G	C	-0.735814	0.00304119	0.150325	9.83917e-07	GCST90200804	GCST90200804	8264	0.00328312076819687	27.2144922515496		9.83917e-07	#N/A	#N/A	1.58519454682942e-06
rs66959455	T	C	0.0953859	0.298065	0.0180313	1.22299e-07	GCST90200804	GCST90200804	8264	0.00380720480102882	31.5753398515771		1.22299e-07	3.02351315732983e-07	3.86539903364884e-07	3.43216391423425e-07
rs8026200	T	C	-0.182662	0.0549209	0.0361911	4.48466e-07	GCST90200804	GCST90200804	8264	0.00346363577907344	28.7160206432373		4.48466e-07	6.66602101281903e-07	8.46089424940662e-07	1.75037674165207e-06
rs116095400	T	C	-0.310541	0.0176949	0.0609783	3.53094e-07	GCST90200803	GCST90200803	8264	0.00335245071177694	27.7911161277446		3.53094e-07	1.0211246193882e-06	7.96234269040146e-07	2.37718387634202e-06
rs183822076	G	C	-0.526047	0.00564472	0.107244	9.33483e-07	GCST90200803	GCST90200803	8264	0.00310644079100124	25.7453903460033		9.33483e-07	1.85618429171116e-06	2.39821152920257e-06	2.20400390561139e-06
rs139522408	A	C	-0.671116	0.00364343	0.128219	1.65759e-07	GCST90200802	GCST90200802	8264	0.00327001993576614	27.1055403666686		1.65759e-07	2.81756292945741e-07	5.69817684684868e-07	6.50369936775588e-07
rs9792562	C	T	-0.0865692	0.451676	0.0157206	3.65512e-08	GCST90200802	GCST90200802	8264	0.00371211202485814	30.7837422491512		3.65512e-08	6.21981268686245e-08	6.15706190499356e-08	4.9611520386945e-08
rs12648865	A	G	-0.289816	0.0174694	0.0564982	2.90274e-07	GCST90200801	GCST90200801	8264	0.00288335944579753	23.8912026660579		2.90274e-07	1.07233896919957e-06	1.09409342833536e-06	4.15626711658612e-07
rs1373567	G	A	0.096742	0.20065	0.0183317	1.31105e-07	GCST90200801	GCST90200801	8264	0.00300217678347261	24.8786747648333		1.31105e-07	7.04036297182244e-07	2.33003918209428e-07	4.84081123058969e-07
rs180725625	A	T	-0.525538	0.00490909	0.105183	5.84004e-07	GCST90200801	GCST90200801	8264	0.00269837308850714	22.3542786411442		5.84004e-07	1.24658972696543e-06	9.4167545160123e-07	1.12024372704129e-06
rs41278174	A	G	0.238195	0.0242913	0.0471259	4.31661e-07	GCST90200801	GCST90200801	8264	0.00268946695446279	22.2802981032559		4.31661e-07	5.66565762910505e-07	1.61111638270577e-06	1.33200887549875e-06
rs587712010	T	C	1.83208	0.000425273	0.356156	2.68884e-07	GCST90200801	GCST90200801	8264	0.00285365811571919	23.6443963756807		2.68884e-07	3.63402120198961e-07	1.01575790339028e-06	5.42147798235317e-07
rs9322188	T	C	-0.114751	0.306899	0.0157678	3.39874e-13	GCST90200801	GCST90200801	8264	0.00560189484428231	46.543587486234		3.39874e-13	1.18746190828091e-12	1.89733709158271e-12	3.4151844512077e-12
rs9471975	C	T	0.0903349	0.580273	0.0148411	1.15195e-09	GCST90200801	GCST90200801	8264	0.00397502992537679	32.972764970945		1.15195e-09	1.93133971741e-09	3.60458079800623e-09	1.14839182390335e-08
rs143228894	G	A	0.746098	0.00295695	0.150674	7.35504e-07	GCST90200800	GCST90200800	8264	0.00328231032431738	27.2077521854099		7.35504e-07	1.62418971493655e-06	5.0435782824473e-06	1.45559616825142e-06
rs74952882	A	G	0.175864	0.0557086	0.0354347	6.94001e-07	GCST90200800	GCST90200800	8264	0.00325395968795155	26.9719806796916		6.94001e-07	2.48236675785175e-06	1.16315789036299e-06	1.30380096973009e-06
rs112916458	A	G	-0.325478	0.0272771	0.0658982	7.84825e-07	GCST90200799	GCST90200799	8264	0.00562160865417207	46.7083065209294		7.84825e-07	4.05975298870603e-06	5.20734226701291e-06	1.5346885635368e-06
rs138974824	T	G	-0.564585	0.00908005	0.113303	6.26205e-07	GCST90200799	GCST90200799	8264	0.00573608368636523	47.6649334640041		6.26205e-07	2.65648348472678e-06	1.19269328275717e-06	2.81848659298637e-06
rs3874239	G	C	-0.170587	0.882722	0.0341178	5.73474e-07	GCST90200799	GCST90200799	8264	0.00602507365785301	50.0808996705482		5.73474e-07	1.16910750488621e-06	1.16909333487257e-06	2.41791665220584e-06
rs74001373	A	G	-0.179506	0.0963237	0.0357963	5.31266e-07	GCST90200799	GCST90200799	8264	0.00560962698485785	46.6081927245185		5.31266e-07	7.59041797333633e-07	3.01592380286979e-06	7.30689325239606e-07
rs10912054	T	C	-0.115889	0.170811	0.0227738	3.60541e-07	GCST90200798	GCST90200798	8264	0.00380437915813654	31.5518156744774		3.60541e-07	1.19767909439248e-06	5.4243699251301e-07	7.55651687218271e-07
rs35583283	C	G	0.140373	0.154816	0.0231726	1.38055e-09	GCST90200798	GCST90200798	8264	0.00515660978187265	42.8247404935671		1.38055e-09	2.8318916779026e-09	1.03960265110495e-08	4.20714287714699e-09
rs358236	C	T	0.156194	0.849909	0.0241214	9.4604e-11	GCST90200798	GCST90200798	8264	0.00622423195558611	51.7466878048833		9.4604e-11	2.48970679074613e-10	2.00975579574886e-10	1.95758975237599e-10
rs539350670	T	C	0.985403	0.00183123	0.198582	6.97006e-07	GCST90200798	GCST90200798	8264	0.00354980607478646	29.4329791581002		6.97006e-07	1.09605272707012e-06	3.64642080504091e-06	1.43078876231541e-06
rs570132527	T	C	1.364	0.000952381	0.275142	7.14244e-07	GCST90200798	GCST90200798	8264	0.00354042703218139	29.3549371529068		7.14244e-07	1.54414106411176e-06	1.22413460251005e-06	1.41868691450823e-06
rs62440562	A	G	0.102607	0.251423	0.0199353	2.64662e-07	GCST90200798	GCST90200798	8264	0.00396301265422131	32.8726854174641		2.64662e-07	6.70578972315246e-07	1.09073063479034e-06	1.30579419761565e-06
rs674418	A	G	0.116708	0.154074	0.0235721	7.37891e-07	GCST90200798	GCST90200798	8264	0.00355052831306737	29.4389888861108		7.37891e-07	2.2214830805761e-06	1.03073618285195e-06	1.39997090457257e-06
rs10761737	C	T	0.0807894	0.427658	0.0163464	7.71977e-07	GCST90200797	GCST90200797	8264	0.00319514799241652	26.4829295926666		7.71977e-07	1.71246053650301e-06	3.37281479519394e-06	1.1058231570706e-06
rs139194404	G	A	0.321293	0.0180292	0.0610131	1.39445e-07	GCST90200797	GCST90200797	8264	0.00365516976996221	30.3098001045034		1.39445e-07	3.27970271794809e-07	2.87986176856972e-07	7.01307298598689e-07
rs139238016	T	C	-1.49426	0.000823384	0.282339	1.20701e-07	GCST90200797	GCST90200797	8264	0.00367389739095154	30.4656679821548		1.20701e-07	2.29340353496625e-07	2.25362009181164e-07	1.1323913354161e-06
rs142385393	A	G	0.225429	0.0360911	0.043427	2.09185e-07	GCST90200797	GCST90200797	8264	0.00353578357313616	29.3162999731211		2.09185e-07	6.61689282754765e-07	3.9384973526167e-07	3.06259745778317e-07
rs1495741	A	G	0.346826	0.773251	0.0189099	3.89645e-75	GCST90200797	GCST90200797	8264	0.042181222340732	363.848848140982		3.89645e-75	1.54970001466305e-71	4.43343012289623e-72	8.82829515809731e-72
rs181396153	A	C	-1.34897	0.000892367	0.271342	6.64472e-07	GCST90200797	GCST90200797	8264	0.00324481810835168	26.8959597083046		6.64472e-07	1.28609087749868e-06	1.38257111592243e-06	1.10674288726137e-06
rs181556675	C	T	-0.770634	0.00275027	0.154977	6.6074e-07	GCST90200797	GCST90200797	8264	0.0032576587342843	27.0027421815743		6.6074e-07	1.49731432627755e-06	1.7004960849441e-06	1.01107758600197e-06
rs117100111	C	G	-0.323905	0.0162252	0.0646504	5.43997e-07	GCST90200796	GCST90200796	8264	0.00334927688628819	27.7647173606233		5.43997e-07	9.31462241062284e-07	1.89516504945259e-06	1.51644282271641e-06
rs190980755	A	G	-1.5652	0.000757993	0.296051	1.24382e-07	GCST90200796	GCST90200796	8264	0.00371112473829495	30.7755243977192		1.24382e-07	2.23876654488932e-07	3.88673954549879e-07	3.352519081831e-07
rs4838735	A	C	0.130396	0.714386	0.0182841	9.91633e-13	GCST90200796	GCST90200796	8264	0.00693858576395027	57.7271402956058		9.91633e-13	2.45616448288151e-12	1.14339676698041e-11	6.84573627843314e-12
rs56072327	A	G	-0.264949	0.0234719	0.0537807	8.37281e-07	GCST90200796	GCST90200796	8264	0.00321801123551581	26.6730429798261		8.37281e-07	1.15376724087506e-06	1.29281143549336e-06	1.81249034558561e-06
rs566495592	T	C	0.92794	0.00185491	0.189223	9.39348e-07	GCST90200796	GCST90200796	8264	0.00318849914470363	26.4276444552836		9.39348e-07	2.23896272661119e-06	2.55412205369513e-06	1.45394312566416e-06
rs61748567	A	G	-0.495705	0.0194368	0.0588855	3.82588e-17	GCST90200796	GCST90200796	8264	0.00936649166415614	78.1176423753907		3.82588e-17	1.20588694307992e-16	4.26704106091634e-16	1.84386232306926e-16
rs62492368	A	G	0.108996	0.300617	0.0178509	1.02235e-09	GCST90200796	GCST90200796	8264	0.00499550875264059	41.4801075546664		1.02235e-09	3.00629344670815e-09	4.1727298256412e-09	5.98918274619362e-09
rs10435215	G	A	-0.0857308	0.404909	0.0165615	2.26066e-07	GCST90200795	GCST90200795	8264	0.00354196740780518	29.3677543520418		2.26066e-07	7.47321690292006e-07	4.85305226418751e-07	1.43829126316358e-06
rs12362235	G	A	0.079907	0.399165	0.0161865	7.94785e-07	GCST90200795	GCST90200795	8264	0.00306272021480859	25.3819321715011		7.94785e-07	2.34633222596012e-06	2.00817635526191e-06	1.21920039020501e-06
rs12928099	A	C	-0.105611	0.28972	0.0175868	1.9115e-09	GCST90200795	GCST90200795	8264	0.00459046169637315	38.1012970802641		1.9115e-09	2.8749753178191e-09	3.59672854168317e-09	2.8884114848206e-09
rs147922873	T	C	0.600518	0.00441603	0.120803	6.65911e-07	GCST90200795	GCST90200795	8264	0.00317096877275026	26.2818830308425		6.65911e-07	1.28596983045761e-06	1.15446284870086e-06	1.01183066233574e-06
rs3756963	C	T	-0.0909069	0.247272	0.0185644	9.73887e-07	GCST90200795	GCST90200795	8264	0.00307635680541502	25.4952925430598		9.73887e-07	1.77426573305304e-06	3.13355826287514e-06	2.91936355505255e-06
rs6973834	G	A	-0.0949214	0.281384	0.0179021	1.14386e-07	GCST90200795	GCST90200795	8264	0.00364380013246683	30.2151747522055		1.14386e-07	1.87821281997398e-07	2.67802648045193e-07	2.00068637749868e-07
rs7269976	C	A	-0.18539	0.0497358	0.0368896	5.02016e-07	GCST90200795	GCST90200795	8264	0.00324874841477108	26.9286437916688		5.02016e-07	2.02693594900425e-06	2.08963544193628e-06	7.27359141767836e-07
rs74778348	C	G	0.315625	0.0169178	0.0625926	4.59416e-07	GCST90200795	GCST90200795	8264	0.00331364901617725	27.4683887710837		4.59416e-07	2.06256199366371e-06	1.03292264717896e-06	6.09368697617897e-07
rs142307635	C	T	0.326105	0.0148763	0.0662573	8.57519e-07	GCST90200794	GCST90200794	8264	0.00311695553082085	25.8328063041282		8.57519e-07	2.30482137923359e-06	1.69790426595657e-06	1.55021083405242e-06
rs142749676	G	A	-0.398429	0.0102405	0.0799856	6.31711e-07	GCST90200794	GCST90200794	8264	0.00321797539643471	26.672744962388		6.31711e-07	1.37810349044491e-06	3.08409215921304e-06	1.63062666693311e-06
rs142852294	G	A	0.20343	0.0496426	0.0371444	4.33232e-08	GCST90200794	GCST90200794	8264	0.00390482408957398	32.3881265648869		4.33232e-08	2.46771275993546e-07	1.39588584927907e-07	7.77402615148015e-08
rs191673998	C	T	0.969611	0.00203974	0.177315	4.54404e-08	GCST90200794	GCST90200794	8264	0.0038274817044664	31.7441540110022		4.54404e-08	1.86494526981632e-07	1.49241127895352e-07	1.01136403401192e-07
rs11101389	A	T	-0.0955408	0.268532	0.0191975	6.46706e-07	GCST90200793	GCST90200793	8264	0.00358590781391913	29.7333915597282		6.46706e-07	1.21495438772472e-06	3.73954555277802e-06	1.21062987616892e-06
rs35114076	A	G	0.556354	0.00604896	0.108482	2.92023e-07	GCST90200793	GCST90200793	8264	0.00372201509771527	30.866173099609		2.92023e-07	4.36630789687157e-07	2.75423703270118e-06	9.20990472660164e-07
rs55971546	T	C	-0.363578	0.0483504	0.0391833	1.71251e-20	GCST90200793	GCST90200793	8264	0.0121647259366812	101.742636983844		1.71251e-20	5.13653354606492e-20	1.20280818938799e-19	6.07871491337363e-20
rs57743625	A	G	-0.18578	0.165219	0.0222872	7.7025e-17	GCST90200793	GCST90200793	8264	0.00952051535354517	79.4145654405622		7.7025e-17	2.20773136681115e-16	7.6658624691092e-16	1.72852508435396e-16
rs9611880	T	C	0.14731	0.0937769	0.0288093	3.16602e-07	GCST90200793	GCST90200793	8264	0.00368829334622019	30.5854878779022		3.16602e-07	6.39156668060216e-07	4.52100610590494e-07	5.26654179068406e-07
rs11499089	C	A	-0.090084	0.302048	0.016935	1.04116e-07	GCST90200792	GCST90200792	8264	0.00342158111306881	28.3661602744197		1.04116e-07	1.55209200523161e-07	2.20248673216509e-07	1.96494422647641e-07
rs11754712	C	A	-0.310899	0.0160952	0.0610935	3.60125e-07	GCST90200792	GCST90200792	8264	0.00306138607806344	25.3708417185861		3.60125e-07	5.40571509954825e-07	2.13107165671645e-06	9.77060285588563e-07
rs143603020	C	T	-0.90992	0.00178264	0.182774	6.41145e-07	GCST90200792	GCST90200792	8264	0.00294662713013291	24.4169810880681		6.41145e-07	2.01201101114107e-06	1.7081790048556e-06	1.21419712454927e-06
rs182121178	C	A	-0.516789	0.00541672	0.105313	9.23888e-07	GCST90200792	GCST90200792	8264	0.0028776240758654	23.8435428678102		9.23888e-07	1.30767336690713e-06	2.03878907426509e-06	2.40569416333426e-06
rs193006861	T	C	1.09152	0.0012288	0.219969	6.97106e-07	GCST90200792	GCST90200792	8264	0.00292442578582561	24.2324719081938		6.97106e-07	1.49400972452465e-06	1.52690196565143e-06	1.06925165900121e-06
rs575476583	T	C	1.3109	0.000921489	0.253888	2.42617e-07	GCST90200792	GCST90200792	8264	0.00316416334971313	26.2252987243889		2.42617e-07	5.98745189081997e-07	9.05714774241242e-07	5.12042776731752e-07
rs736801	T	C	0.0811545	0.378824	0.0159868	3.84758e-07	GCST90200792	GCST90200792	8264	0.00309961220063149	25.6886207639547		3.84758e-07	7.54486380008108e-07	2.45015300581268e-06	8.13446079426806e-07
rs7697420	C	T	0.0856106	0.290167	0.0170673	5.27404e-07	GCST90200792	GCST90200792	8264	0.00301918192380462	25.0200210497604		5.27404e-07	1.81272186314991e-06	8.39777467431768e-07	2.96891625244208e-06
rs115284235	G	A	0.231936	0.025468	0.0444455	1.80434e-07	GCST90200791	GCST90200791	8264	0.00267028285394989	22.120946122478		1.80434e-07	7.76885263030068e-07	2.85680314463566e-07	9.25603754331336e-07
rs1171614	C	T	-0.131219	0.77119	0.0169924	1.14331e-14	GCST90200791	GCST90200791	8264	0.00607658858831512	50.511713820437		1.14331e-14	6.67929869130255e-14	7.41295681478997e-14	9.50773988903334e-14
rs12521617	A	G	0.114677	0.0986745	0.023411	9.66205e-07	GCST90200791	GCST90200791	8264	0.00233921012153801	19.3718688959415		9.66205e-07	2.68533253409784e-06	1.32570443202555e-06	1.63390926290863e-06
rs1346267	C	T	0.110786	0.363976	0.0146172	3.47818e-14	GCST90200791	GCST90200791	8264	0.00568258593040179	47.217844415318		3.47818e-14	1.42784221086421e-13	7.39227633931581e-14	3.32589386015419e-13
rs140993730	G	A	0.313065	0.0122516	0.0639414	9.77445e-07	GCST90200791	GCST90200791	8264	0.0023721282955929	19.6451247344416		9.77445e-07	2.82505661208196e-06	2.06778657008343e-06	3.54563212785012e-06
rs143845801	C	G	-0.446739	0.0068785	0.0847935	1.37508e-07	GCST90200791	GCST90200791	8264	0.00272667801663246	22.5894078151156		1.37508e-07	3.74505240199077e-07	2.23299298130069e-07	3.45953463072766e-07
rs146184247	T	C	0.776024	0.00213285	0.151645	3.0984e-07	GCST90200791	GCST90200791	8264	0.00256338205915066	21.2330910974823		3.0984e-07	4.6115996184239e-07	5.0420682200534e-07	4.33122244885511e-07
rs4658949	T	G	-0.0780634	0.31938	0.0152985	3.34891e-07	GCST90200791	GCST90200791	8264	0.00264933785193759	21.9469742824103		3.34891e-07	5.05116403073464e-07	1.08317763706488e-06	1.42637371299212e-06
rs528174001	A	C	0.747527	0.00225527	0.147513	4.02976e-07	GCST90200791	GCST90200791	8264	0.00251479013661374	20.8295781263246		4.02976e-07	6.68310342752782e-07	2.58245174468155e-06	6.60739309540548e-07
rs536027401	C	A	0.665717	0.00285888	0.130961	3.70852e-07	GCST90200791	GCST90200791	8264	0.00252674748987796	20.928869730429		3.70852e-07	4.95342708221553e-07	1.03696652370598e-06	7.33747101073241e-07
rs74499531	A	G	0.123449	0.0882678	0.0248188	6.55775e-07	GCST90200791	GCST90200791	8264	0.0024528711982087	20.3154530292142		6.55775e-07	1.13373552685117e-06	1.86903293352273e-06	1.3400246965596e-06
rs79897437	T	C	-0.177845	0.0400608	0.0358933	7.23924e-07	GCST90200791	GCST90200791	8264	0.00243263336931786	20.1474282034579		7.23924e-07	1.23642126307204e-06	1.55262350551304e-06	1.4000143763384e-06
rs115644025	T	C	1.11808	0.00131544	0.221635	4.54212e-07	GCST90200790	GCST90200790	8264	0.0032845443697224	27.2263316770646		4.54212e-07	7.50005745057725e-07	1.59947470566151e-06	7.80377924985508e-07
rs79931337	G	C	-0.299491	0.0186022	0.0598477	5.60896e-07	GCST90200790	GCST90200790	8264	0.00327496706617505	27.1466823915264		5.60896e-07	2.38077768102778e-06	2.72276095606244e-06	1.75851493191605e-06
rs116503738	A	T	0.292707	0.0187515	0.0575968	3.73479e-07	GCST90200789	GCST90200789	8264	0.00315290752407804	26.1317128379566		3.73479e-07	5.72460159832565e-07	7.99565710692766e-07	5.20718878452045e-07
rs141715143	T	C	0.247017	0.0253645	0.0497368	6.81788e-07	GCST90200789	GCST90200789	8264	0.00301683955220021	25.0005510314567		6.81788e-07	1.11666843425148e-06	1.14716691090669e-06	1.16989817276758e-06
rs74658320	A	G	-0.729115	0.00281414	0.146896	6.92429e-07	GCST90200789	GCST90200789	8264	0.00298362249308543	24.7244574853545		6.92429e-07	9.72455217758148e-07	1.40761537810008e-06	1.20296315442112e-06
rs143131107	A	G	0.874552	0.0018324	0.177549	8.4058e-07	GCST90200788	GCST90200788	8264	0.00279785383340476	23.1807246509158		8.4058e-07	3.47858674039889e-06	1.58965557197877e-06	1.51704285523516e-06
rs2657907	A	C	-0.10161	0.173166	0.0198715	3.16541e-07	GCST90200788	GCST90200788	8264	0.00295654062170277	24.4993720050474		3.16541e-07	6.48128221986208e-07	1.0707311740185e-06	6.18354639905481e-07
rs35667555	T	G	0.349024	0.0140015	0.0648944	7.51762e-08	GCST90200788	GCST90200788	8264	0.00336349973313654	27.8830193232268		7.51762e-08	8.49506179900449e-07	1.34646704936736e-07	1.02243751299524e-07
rs7220915	C	T	-0.127443	0.168206	0.0206194	6.38057e-10	GCST90200788	GCST90200788	8264	0.00454484665585528	37.7209590452488		6.38057e-10	1.09686986744702e-09	1.77046835183258e-09	1.14627685568588e-09
rs72746998	A	G	0.420266	0.00789122	0.0858165	9.71782e-07	GCST90200788	GCST90200788	8264	0.00276555279109192	22.9123625080862		9.71782e-07	2.56165810811309e-06	1.52959404311886e-06	3.65211306104227e-06
rs77290820	A	G	0.183177	0.0472293	0.0355485	2.56503e-07	GCST90200788	GCST90200788	8264	0.00301975550480697	25.0247887242218		2.56503e-07	1.23784343740486e-06	4.37469530900636e-07	4.46974083739614e-07
rs117763903	T	C	-0.321535	0.0180303	0.0573537	2.0685e-08	GCST90200787	GCST90200787	8264	0.00366089728427623	30.3574689382839		2.0685e-08	3.9366352124357e-08	3.89199865136669e-08	1.55259906815467e-07
rs138211004	T	C	-0.324679	0.0156078	0.0621072	1.71617e-07	GCST90200787	GCST90200787	8264	0.00323927821439943	26.849890873935		1.71617e-07	2.31066110891786e-07	3.04365504547467e-07	3.92713777408269e-07
rs187329991	A	G	-0.657852	0.00341089	0.13091	5.02834e-07	GCST90200787	GCST90200787	8264	0.00294218681824336	24.3800782371437		5.02834e-07	7.57443069606747e-07	1.46916760811321e-06	1.04018628440551e-06
rs228493	A	G	-0.173877	0.0549101	0.0333772	1.89404e-07	GCST90200787	GCST90200787	8264	0.00313790382925804	26.0069688043284		1.89404e-07	3.69210611104641e-07	4.8719701710687e-07	7.79845187148936e-07
rs2296487	C	T	0.121113	0.272015	0.0170514	1.22217e-12	GCST90200787	GCST90200787	8264	0.00580934011655181	48.2772268737445		1.22217e-12	2.35548082256679e-12	2.8563825162974e-12	7.75624983929334e-12
rs28364641	A	G	0.446385	0.00716802	0.0897606	6.59041e-07	GCST90200787	GCST90200787	8264	0.00283611702369367	23.4986437533397		6.59041e-07	1.64345744674554e-06	1.97763708708155e-06	1.28674196248982e-06
rs28393117	T	C	-0.119947	0.73882	0.0174394	6.07327e-12	GCST90200787	GCST90200787	8264	0.00555248427316407	46.1307654143537		6.07327e-12	4.13481963007172e-11	2.0474486840143e-11	2.4172117307081e-11
rs35102588	C	T	0.0794414	0.486634	0.0156439	3.81245e-07	GCST90200787	GCST90200787	8264	0.00315321312009043	26.1342536697423		3.81245e-07	5.80601658470068e-07	1.25696387886869e-06	9.92245560682924e-07
rs7104825	T	C	0.206193	0.117947	0.0234296	1.36183e-18	GCST90200787	GCST90200787	8264	0.00884625412146915	73.7400749939104		1.36183e-18	7.50038375192714e-18	4.57610659875864e-18	1.37409061880031e-17
rs1084950	A	G	-0.16931	0.0622549	0.0317919	1.0063e-07	GCST90200786	GCST90200786	8264	0.0033469834004143	27.7456410542654		1.0063e-07	2.05153916927669e-07	4.72670530053263e-07	1.40903725241582e-07
rs116977794	G	T	0.926746	0.00219272	0.161037	8.67041e-09	GCST90200786	GCST90200786	8264	0.00375821206280258	31.1674820699574		8.67041e-09	3.46704765754113e-08	1.61834768229435e-08	3.80637552308781e-08
rs12652257	C	T	-0.0853378	0.316034	0.0167397	3.43415e-07	GCST90200786	GCST90200786	8264	0.00314833692001668	26.0937114282476		3.43415e-07	5.87252757416826e-07	6.00717525044773e-07	8.00174573977524e-07
rs267135	G	A	0.120774	0.11195	0.0244714	8.00305e-07	GCST90200786	GCST90200786	8264	0.00290026988212922	24.0317282638508		8.00305e-07	2.25516612286863e-06	2.23902884001233e-06	1.34771453062582e-06
rs7241978	T	C	0.0910818	0.256295	0.0178504	3.3519e-07	GCST90200786	GCST90200786	8264	0.0031625255305574	26.2116810439656		3.3519e-07	7.90387990390933e-07	1.00653099930787e-06	6.46660808361951e-07
rs78787297	G	C	0.477444	0.00721183	0.0918941	2.04065e-07	GCST90200786	GCST90200786	8264	0.00326420142402696	27.0571521599213		2.04065e-07	6.82720755591754e-07	1.30895433727886e-06	3.54788931905995e-07
rs10266818	G	A	0.158569	0.0720925	0.030069	1.33843e-07	GCST90200785	GCST90200785	8264	0.0033640414747513	27.8875254566596		1.33843e-07	3.74219927338655e-07	8.94485267765598e-07	4.44813079394447e-07
rs141231038	G	A	0.420161	0.0103017	0.0776338	6.22945e-08	GCST90200785	GCST90200785	8264	0.00359975707960321	29.8486408478905		6.22945e-08	1.34617497817457e-07	9.07186623938944e-08	8.75849717972421e-08
rs144592130	A	G	0.421551	0.00839049	0.0851973	7.50036e-07	GCST90200785	GCST90200785	8264	0.00295704715914625	24.5035818760418		7.50036e-07	1.98600145594096e-06	1.13583776178653e-06	1.26413738774518e-06
rs149563663	T	G	-0.903036	0.00317926	0.138426	6.86421e-11	GCST90200785	GCST90200785	8264	0.00516872272455268	42.9258590132067		6.86421e-11	1.34078422581311e-10	3.55625721996796e-10	1.93534392573575e-10
rs1620440	C	T	-0.117198	0.122432	0.0238822	9.23148e-07	GCST90200785	GCST90200785	8264	0.00295152264178001	24.4576674255581		9.23148e-07	3.07877199249258e-06	2.7830255542888e-06	1.18419213838336e-06
rs191367956	A	G	0.687143	0.00367197	0.129043	1.01e-07	GCST90200785	GCST90200785	8264	0.00345482236168112	28.642697785016		1.01e-07	1.55444380276767e-07	2.48341011425176e-07	3.76194871823829e-07
rs2657910	A	G	0.127039	0.141968	0.0223613	1.33761e-08	GCST90200785	GCST90200785	8264	0.00393186029110639	32.6132605090801		1.33761e-08	2.43792461419117e-08	3.84598508982784e-08	2.41067692419404e-08
rs550773508	C	A	0.626896	0.00390864	0.125	5.29815e-07	GCST90200785	GCST90200785	8264	0.00306017200943194	25.3607493973707		5.29815e-07	7.57081662438864e-07	9.48376814441758e-07	9.59499280018278e-07
rs561471343	G	A	-0.80157	0.00275364	0.148863	7.25937e-08	GCST90200785	GCST90200785	8264	0.00352876328766757	29.2578864382475		7.25937e-08	1.78143564887459e-07	1.76087377123582e-07	1.32667979844438e-07
rs75019156	A	G	0.488129	0.00628739	0.098774	7.73738e-07	GCST90200785	GCST90200785	8264	0.00297735360611117	24.6723538152937		7.73738e-07	1.34776726398602e-06	1.3438853175042e-06	1.61768542095963e-06
rs116563231	G	A	-0.511141	0.00514895	0.103949	8.77829e-07	GCST90200784	GCST90200784	8264	0.00267662894081667	22.1736589663404		8.77829e-07	3.45216672763083e-06	1.4887565432861e-06	2.83420371612268e-06
rs146147724	T	A	0.672962	0.00317771	0.13184	3.31865e-07	GCST90200784	GCST90200784	8264	0.00286908279036328	23.7725674782159		3.31865e-07	1.54455503197156e-06	7.6902946389011e-07	1.71483236036101e-06
rs180794079	T	G	-1.14562	0.00109944	0.223615	3.00432e-07	GCST90200784	GCST90200784	8264	0.00288273658276899	23.8860267700244		3.00432e-07	8.03512395201623e-07	8.16170428278916e-07	7.83749938450511e-07
rs2660831	C	T	-0.125401	0.885855	0.0234542	8.95971e-08	GCST90200784	GCST90200784	8264	0.00318017872880501	26.3584612752586		8.95971e-08	1.94359079337599e-07	1.71291621132305e-07	2.43713390841866e-07
rs570950422	G	T	-0.793411	0.00231934	0.154088	2.61781e-07	GCST90200784	GCST90200784	8264	0.00291328117038772	24.1398552153982		2.61781e-07	6.53298344069955e-07	8.48888009027034e-07	6.30579367853111e-07
rs138604479	G	T	0.375161	0.0111508	0.0726668	2.4333e-07	GCST90200783	GCST90200783	8264	0.00310385524083646	25.7238952468675		2.4333e-07	4.31074669654898e-07	1.21498891361948e-06	3.53879134462462e-07
rs142565275	T	C	-0.813492	0.00220723	0.165102	8.34072e-07	GCST90200783	GCST90200783	8264	0.00291490571322948	24.1533557573929		8.34072e-07	1.4774635285156e-06	5.38353629477616e-06	1.13327292134094e-06
rs2235193	T	C	-0.202079	0.24723	0.0179454	2.05018e-29	GCST90200783	GCST90200783	8264	0.0151997286758719	127.518403453731		2.05018e-29	5.7526295501296e-28	6.04913779580183e-28	3.43815190729389e-28
rs534584748	G	A	-0.79378	0.00239381	0.158647	5.6316e-07	GCST90200783	GCST90200783	8264	0.00300939442645368	24.9386670369445		5.6316e-07	1.04620744467047e-06	1.73901406333313e-06	1.08521287212184e-06
rs576037766	G	C	-1.1314	0.00116251	0.227016	6.23431e-07	GCST90200783	GCST90200783	8264	0.00297271912051836	24.6338348455799		6.23431e-07	8.14538139501419e-07	1.52290157741757e-06	1.08625384633602e-06
rs573910073	C	A	0.74381	0.00275027	0.147567	4.64378e-07	GCST90200782	GCST90200782	8264	0.00303482239569167	25.1500285029576		4.64378e-07	1.05566656281793e-06	9.96678341908478e-07	3.42722991383895e-06
rs80303896	C	A	-0.192758	0.0502937	0.0353531	4.97038e-08	GCST90200782	GCST90200782	8264	0.00354942271762342	29.4297892555632		4.97038e-08	7.09142111891014e-08	1.3307086719164e-07	2.22166720119266e-07
rs9856558	A	G	-0.0816953	0.507218	0.015542	1.46893e-07	GCST90200782	GCST90200782	8264	0.00333636558388198	27.6573274093436		1.46893e-07	8.27026089983276e-07	9.33813934085144e-07	2.4093177555887e-07
rs182686477	A	G	0.695039	0.00381862	0.141577	9.14248e-07	GCST90200781	GCST90200781	8264	0.00367530349178578	30.477371037328		9.14248e-07	1.41087207348205e-06	2.22942209034525e-06	1.54779091788272e-06
rs188913211	A	C	1.00352	0.00182569	0.204116	8.8146e-07	GCST90200781	GCST90200781	8264	0.00367041765604139	30.4367060976666		8.8146e-07	6.05599044759909e-06	1.54609483281292e-06	1.67783607624564e-06
rs549009644	C	T	0.994953	0.00206644	0.191985	2.18994e-07	GCST90200781	GCST90200781	8264	0.00408281362305262	33.8704930641627		2.18994e-07	4.48085932205165e-07	4.42791523729179e-07	3.47170038876855e-07
rs563786909	A	G	1.03456	0.00174548	0.20868	7.13549e-07	GCST90200781	GCST90200781	8264	0.00372990288083457	30.931830324492		7.13549e-07	1.62506065167929e-06	5.46637806812326e-06	1.20342478405547e-06
rs67736553	G	A	0.0977114	0.281925	0.0194851	5.31233e-07	GCST90200781	GCST90200781	8264	0.00386566186851818	32.0620393606808		5.31233e-07	1.02642217276926e-06	1.80025635779534e-06	9.95165387269975e-07
rs76930718	A	T	-0.138416	0.114429	0.0275525	5.06801e-07	GCST90200781	GCST90200781	8264	0.0038829524636804	32.2060076516839		5.06801e-07	7.15924743513724e-07	8.59311134536274e-07	8.93303662649027e-07
rs148175636	C	T	-0.202508	0.0374894	0.0405886	6.06033e-07	GCST90200780	GCST90200780	8264	0.00295956835867919	24.5245358196306		6.06033e-07	2.71588906815205e-06	2.02657610990292e-06	1.03765499861649e-06
rs181619415	A	G	-0.534214	0.0055252	0.104685	3.342e-07	GCST90200780	GCST90200780	8264	0.00313618961163597	25.9927166593015		3.342e-07	5.65143878964633e-07	6.20472495523492e-07	6.9775448941379e-07
rs185613905	A	T	-0.739078	0.00285888	0.145275	3.62963e-07	GCST90200780	GCST90200780	8264	0.00311431901871989	25.8108870691532		3.62963e-07	1.23758943392273e-06	1.58596268345665e-06	8.14635556769738e-07
rs11867639	A	G	0.0820618	0.601422	0.0152548	7.47305e-08	GCST90200779	GCST90200779	8264	0.00322852911697153	26.7605046328106		7.47305e-08	1.13196033960526e-07	2.8701958807886e-07	3.51028498791465e-07
rs61883433	T	A	0.26542	0.0203681	0.0526964	4.73427e-07	GCST90200779	GCST90200779	8264	0.00281132285073559	23.2926325027863		4.73427e-07	1.20789014696011e-06	9.40284658120875e-07	6.8047274323807e-07
rs9323181	A	G	-0.0828079	0.280062	0.016793	8.17651e-07	GCST90200779	GCST90200779	8264	0.00276517626882534	22.9092344043468		8.17651e-07	1.95458022862188e-06	1.99008118544375e-06	1.4747753437074e-06
rs138274401	T	G	0.768896	0.00278396	0.14863	2.30073e-07	GCST90200778	GCST90200778	8264	0.00328259607067805	27.2101285971578		2.30073e-07	3.28152466868418e-07	3.78216488921943e-07	4.04454692618636e-07
rs1440581	C	T	-0.117387	0.53099	0.0155455	4.31398e-14	GCST90200778	GCST90200778	8264	0.00686338637024967	57.0971781855412		4.31398e-14	1.41942762424616e-13	2.65062428286938e-13	2.14754881454665e-13
rs146167426	C	A	0.738317	0.00275061	0.148643	6.79838e-07	GCST90200778	GCST90200778	8264	0.0029905325183268	24.7818907164692		6.79838e-07	1.23195667666194e-06	2.39865019599889e-06	4.44083374032739e-06
rs185256042	C	T	1.34701	0.000979192	0.248769	6.14001e-08	GCST90200778	GCST90200778	8264	0.00354988289016571	29.4336183366782		6.14001e-08	8.55590988079741e-08	1.69350185481959e-07	1.13502480086355e-07
rs72652216	G	C	-0.735804	0.00269212	0.150321	9.83596e-07	GCST90200778	GCST90200778	8264	0.00290722034700432	24.0894879564857		9.83596e-07	1.42135239064051e-06	7.45654417797045e-06	4.52072612585717e-06
rs180894436	C	G	0.447535	0.00754913	0.0907685	8.20157e-07	GCST90200777	GCST90200777	8264	0.00300116537753992	24.8702681368974		8.20157e-07	2.09820052950544e-06	1.60522079854283e-06	3.31515851054342e-06
rs28473631	T	C	-0.71163	0.00312704	0.140464	4.05642e-07	GCST90200777	GCST90200777	8264	0.00315727015812926	26.167985446011		4.05642e-07	9.96171802166339e-07	8.42332707780335e-07	2.49331864259434e-06
rs72754971	C	T	0.216244	0.0580683	0.0334868	1.06385e-10	GCST90200777	GCST90200777	8264	0.00511536529727502	42.4804511115146		1.06385e-10	2.03532633812509e-10	2.92869616582715e-10	8.41341085069309e-10
rs371669449	T	C	-0.860916	0.00176592	0.174545	8.12433e-07	GCST90200776	GCST90200776	8264	0.00261309363437871	21.6459424817461		8.12433e-07	5.85459053058757e-06	1.4063973547694e-06	1.6048646636893e-06
rs59243420	T	A	-0.10931	0.15751	0.0200189	4.75195e-08	GCST90200776	GCST90200776	8264	0.00317119297296159	26.2837471769593		4.75195e-08	1.13603235515357e-07	1.665225750558e-07	8.05396197378295e-08
rs73395402	C	G	-0.10761	0.132813	0.0216457	6.64664e-07	GCST90200776	GCST90200776	8264	0.00266740280730026	22.097		6.64664e-07	1.81498806098048e-06	9.74194346889552e-07	1.3732204547975e-06
rs10496073	G	A	-0.161173	0.0620518	0.0315526	3.25488e-07	GCST90200775	GCST90200775	8264	0.00302376345227202	25.058103419976		3.25488e-07	1.43272732669657e-06	2.11031132705208e-06	5.97610288867274e-07
rs2625204	G	A	0.0767605	0.554978	0.0153978	6.19066e-07	GCST90200775	GCST90200775	8264	0.00291046803766577	24.116477163159		6.19066e-07	1.12603455381069e-06	2.69538771794195e-06	3.88032820177199e-06
rs6973917	A	T	0.0968049	0.755441	0.0178456	5.80911e-08	GCST90200775	GCST90200775	8264	0.00346265225312937	28.7078381758971		5.80911e-08	1.66980635028428e-07	1.48629583962303e-07	8.6118687981041e-08
rs73303836	G	A	0.242936	0.0284632	0.0460668	1.33803e-07	GCST90200775	GCST90200775	8264	0.00326404944136466	27.055888241455		1.33803e-07	1.9645331941991e-07	2.7190006498974e-07	6.25256806889932e-07
rs131785	A	G	-0.105963	0.684831	0.0158008	1.99765e-11	GCST90200774	GCST90200774	8264	0.00484691486457771	40.2402516851883		1.99765e-11	8.19177950757826e-11	1.2480538667712e-10	4.46175767925222e-11
rs532545	T	C	-0.11895	0.334678	0.0154587	1.41855e-14	GCST90200774	GCST90200774	8264	0.00630112271754061	52.3899916589344		1.41855e-14	1.07608624596681e-13	9.0924254535563e-14	2.71605067017782e-14
rs7459020	A	G	-0.100372	0.578525	0.0147165	9.0806e-12	GCST90200774	GCST90200774	8264	0.0049130264459669	40.7918358649627		9.0806e-12	1.50469273045969e-11	1.71795790564454e-11	1.69326183898791e-11
rs115508054	A	C	-0.57321	0.00423261	0.116188	8.07795e-07	GCST90200773	GCST90200773	8264	0.0027696421863155	22.9463368859996		8.07795e-07	3.04436945211896e-06	7.48995867701792e-06	2.01029505807819e-06
rs186481226	T	A	-0.612006	0.00391007	0.122347	5.66741e-07	GCST90200773	GCST90200773	8264	0.00291759118068169	24.1756730653145		5.66741e-07	1.08943550513743e-06	1.79439736514799e-06	1.45596747002963e-06
rs187130486	C	T	-0.564874	0.00442532	0.115417	9.87108e-07	GCST90200773	GCST90200773	8264	0.00281158805816596	23.2948360193361		9.87108e-07	4.28168545091079e-06	6.4317422576889e-06	1.72089525432273e-06
rs4393918	C	G	0.0787292	0.396879	0.0159703	8.23408e-07	GCST90200773	GCST90200773	8264	0.00296731903568484	24.5889531415526		8.23408e-07	1.91000608886696e-06	2.52789515360742e-06	1.91004029756103e-06
rs556751117	T	C	-1.14044	0.00116094	0.223914	3.52054e-07	GCST90200773	GCST90200773	8264	0.00301633914866892	24.9963916409848		3.52054e-07	1.02236939122031e-06	6.7086053092158e-07	6.1365569331797e-07
rs7251874	G	A	-0.0765961	0.416718	0.0153359	5.89745e-07	GCST90200773	GCST90200773	8264	0.00285209603616582	23.6314165201882		5.89745e-07	8.52694904111578e-07	9.22846607350297e-07	1.46710667954463e-06
rs10797594	T	C	0.687447	0.00322267	0.135375	3.81205e-07	GCST90200772	GCST90200772	8264	0.00303614442264718	25.1610177034796		3.81205e-07	8.86712310055353e-07	7.8653104687482e-07	5.87923273059724e-07
rs112257191	G	A	-0.221043	0.0343609	0.0435753	3.92288e-07	GCST90200772	GCST90200772	8264	0.00324237245488551	26.8756219987407		3.92288e-07	6.52844246790528e-07	5.58955966940167e-07	1.05165530915883e-06
rs140477529	A	G	-0.372354	0.0103732	0.0759132	9.34272e-07	GCST90200772	GCST90200772	8264	0.00284659866997949	23.5857373399128		9.34272e-07	1.19754522177508e-06	2.91184073192657e-06	1.6326613617009e-06
rs190109084	A	G	0.839809	0.00206838	0.168834	6.55257e-07	GCST90200772	GCST90200772	8264	0.00291153595867975	24.1253519202437		6.55257e-07	1.24915673961193e-06	9.21088415609427e-07	1.44035803911556e-06
rs218671	G	T	-0.0951987	0.442805	0.0161328	3.61445e-09	GCST90200772	GCST90200772	8264	0.00447210259431987	37.1144914477612		3.61445e-09	7.80132689699819e-09	8.06519544284326e-09	7.72511946023156e-09
rs2867557	G	A	-0.153125	0.0656338	0.0310249	7.99214e-07	GCST90200772	GCST90200772	8264	0.00287585422496956	23.828835864997		7.99214e-07	1.05840129823725e-06	1.39699626404693e-06	1.41013698458869e-06
rs56156342	A	G	0.165995	0.0677945	0.030678	6.27103e-08	GCST90200772	GCST90200772	8264	0.00348278072323523	28.8753006759412		6.27103e-08	1.39694205530006e-07	1.23522344803688e-07	8.88678837465467e-08
rs6965326	C	A	0.193719	0.0423213	0.0381179	3.73314e-07	GCST90200772	GCST90200772	8264	0.00304195832960165	25.2093454976893		3.73314e-07	7.12386538468723e-07	9.0704910869445e-07	7.02542345075941e-07
rs762523	G	A	0.0972232	0.623388	0.0157438	6.60216e-10	GCST90200772	GCST90200772	8264	0.00443835882220033	36.8331995451703		6.60216e-10	1.45088575337536e-09	2.11024145229344e-09	3.35693678860873e-09
rs193115758	G	A	1.20839	0.000976324	0.245804	8.82859e-07	GCST90200771	GCST90200771	8264	0.00284848532867716	23.6014140672373		8.82859e-07	2.13389643562463e-06	2.01314647828458e-06	1.43625103976333e-06
rs1964574	T	C	0.077142	0.462896	0.0155566	7.0929e-07	GCST90200771	GCST90200771	8264	0.00295905882540674	24.520301028671		7.0929e-07	1.16016872634498e-06	1.09311655235069e-06	1.40206614478032e-06
rs367860419	C	G	-0.511881	0.00574994	0.101893	5.06799e-07	GCST90200771	GCST90200771	8264	0.00299589752257282	24.8264829302014		5.06799e-07	7.91270676059647e-07	2.1069654661658e-06	8.95470652856587e-07
rs538135611	T	A	1.14966	0.00109984	0.231768	7.03597e-07	GCST90200771	GCST90200771	8264	0.00290415927710514	24.0640497808584		7.03597e-07	1.4524123628928e-06	1.1488607896527e-06	9.93256647612506e-07
rs60262967	C	T	0.08474	0.271125	0.0173038	9.72145e-07	GCST90200771	GCST90200771	8264	0.00283811202931489	23.5152204161346		9.72145e-07	1.62983995614988e-06	2.43643484978722e-06	1.66407553657838e-06
rs9996776	G	A	-0.0817645	0.499803	0.0159217	2.81502e-07	GCST90200771	GCST90200771	8264	0.00334271621121503	27.7101484996635		2.81502e-07	6.29188824732572e-07	4.54034692583182e-07	8.24495138652517e-07
rs114856462	A	G	0.589103	0.00458435	0.115419	3.32441e-07	GCST90200770	GCST90200770	8264	0.00316734007730928	26.2517118176674		3.32441e-07	4.38307094432528e-07	5.73170762623013e-07	7.74416247715216e-07
rs192338432	A	G	0.407705	0.0107975	0.0758079	7.52624e-08	GCST90200770	GCST90200770	8264	0.00355083497389113	29.4415406063588		7.52624e-08	3.48440881017872e-07	3.60412727117787e-07	1.24641656735788e-07
rs2254427	A	G	-0.124747	0.148674	0.0222843	2.16856e-08	GCST90200770	GCST90200770	8264	0.00393931889684051	32.675371433847		2.16856e-08	3.86425842614513e-08	3.67019906629758e-08	6.51660936395512e-08
rs534595623	T	C	1.01998	0.00140381	0.20778	9.15773e-07	GCST90200770	GCST90200770	8264	0.00291683286285366	24.1693711288802		9.15773e-07	1.70312577744238e-06	1.77492724452781e-06	1.91637216180341e-06
rs61224609	G	A	0.0861779	0.297619	0.0171115	4.74712e-07	GCST90200770	GCST90200770	8264	0.00310495433712667	25.7330326245957		4.74712e-07	8.00896157520914e-07	7.96628358079041e-07	1.04756336477164e-06
rs117272692	T	G	-0.654394	0.00341839	0.12924	4.11879e-07	GCST90200769	GCST90200769	8264	0.00291771649953173	24.1767145179848		4.11879e-07	1.17416887290756e-06	6.70720066927485e-07	6.15446916539201e-07
rs141548439	A	C	-0.51276	0.0053146	0.103896	8.00143e-07	GCST90200769	GCST90200769	8264	0.00277980671698139	23.0307842243846		8.00143e-07	1.47841477800587e-06	1.60227081878925e-06	1.74609286864935e-06
rs17665774	T	C	0.10228	0.156724	0.0207097	7.86366e-07	GCST90200769	GCST90200769	8264	0.00276513718217178	22.9089096770543		7.86366e-07	1.08751614484253e-06	3.86857060730563e-06	1.23942730452236e-06
rs544627228	G	T	-0.617021	0.00403029	0.119112	2.21697e-07	GCST90200769	GCST90200769	8264	0.00305641493950683	25.3295177466568		2.21697e-07	3.45432238545478e-07	6.38121799791856e-07	4.37172822015441e-07
rs562555146	T	A	-0.863156	0.00183195	0.176313	9.80079e-07	GCST90200769	GCST90200769	8264	0.00272474499758661	22.573349791985		9.80079e-07	1.29093161117043e-06	1.87233274126778e-06	2.08468909601095e-06
rs117028303	A	G	-0.250065	0.0238065	0.0491489	3.62045e-07	GCST90200768	GCST90200768	8264	0.0029064795998809	24.083332167859		3.62045e-07	6.58762134867499e-07	1.51573230036237e-06	9.42555460960961e-07
rs12946453	G	T	0.213892	0.031449	0.0433382	7.99844e-07	GCST90200768	GCST90200768	8264	0.0027870734410162	23.0911575215264		7.99844e-07	1.40695128024356e-06	2.14107199295122e-06	4.30440816691616e-06
rs131805	C	T	0.285229	0.771087	0.0178276	1.29236e-57	GCST90200768	GCST90200768	8264	0.0287204468465714	244.304877082993		1.29236e-57	1.51736637051047e-55	3.56861469726275e-55	1.04468978531345e-55
rs555822342	C	T	0.793404	0.00242533	0.153988	2.57215e-07	GCST90200768	GCST90200768	8264	0.00304603591003082	25.2432405057407		2.57215e-07	4.68884057255452e-07	4.52852703233989e-07	8.60449497844886e-07
rs66731853	A	G	0.0998269	0.317447	0.0162117	7.3811e-10	GCST90200768	GCST90200768	8264	0.00431849849290686	35.834184419808		7.3811e-10	2.33064051047226e-09	2.86005399010882e-09	1.32234000227597e-09
rs73497339	C	T	-0.144744	0.074647	0.0289061	5.51762e-07	GCST90200768	GCST90200768	8264	0.00289434923139301	23.982527158818		5.51762e-07	1.24703301784583e-06	1.53026026201199e-06	1.23175734141082e-06
rs7594348	C	A	-0.175381	0.0586845	0.0323764	6.06215e-08	GCST90200768	GCST90200768	8264	0.00339823726785663	28.171971349982		6.06215e-08	1.18157391152114e-07	3.78796400326336e-07	8.89658907408942e-08
rs12498731	A	T	-0.136918	0.918533	0.0277571	8.10879e-07	GCST90200767	GCST90200767	8264	0.00280561178121087	23.2451814914129		8.10879e-07	2.51037936135316e-06	1.66564426514719e-06	1.97633847485977e-06
rs12886645	A	G	-0.0758167	0.611235	0.0154038	8.56841e-07	GCST90200767	GCST90200767	8264	0.00273183914589639	22.6322827794539		8.56841e-07	1.85706544973119e-06	1.23896680843149e-06	1.36106069514094e-06
rs918421	G	A	-0.0771789	0.442701	0.015234	4.05784e-07	GCST90200767	GCST90200767	8264	0.0029391782916381	24.3550749531074		4.05784e-07	1.1223338340248e-06	9.54245747897517e-07	1.10493296582056e-06
rs1256335	A	G	-0.107967	0.784837	0.0188124	9.51626e-09	GCST90200766	GCST90200766	8264	0.00393694297192643	32.6555860139077		9.51626e-09	3.89497878827113e-08	1.62865836944094e-08	7.200872832247e-08
rs140282161	G	A	0.617287	0.0040362	0.121424	3.7007e-07	GCST90200766	GCST90200766	8264	0.00306351837094948	25.3885671225767		3.7007e-07	7.2307153542238e-07	5.61099111928515e-07	5.91742446634353e-07
rs78763495	A	C	-0.321215	0.013841	0.0652474	8.52152e-07	GCST90200766	GCST90200766	8264	0.00281667047973451	23.3370643237308		8.52152e-07	1.1458319478664e-06	2.06250936408045e-06	2.58245545652474e-06
rs9861033	G	A	-0.0801861	0.568636	0.0156392	2.94014e-07	GCST90200766	GCST90200766	8264	0.00315432492040265	26.1434975782844		2.94014e-07	4.82874395862e-07	9.26142500108377e-07	1.14837952171197e-06
rs138961220	A	C	0.442279	0.00737895	0.0878806	4.83551e-07	GCST90200765	GCST90200765	8264	0.00286550177618661	23.7428107412044		4.83551e-07	1.44143115742848e-06	2.33456474865806e-06	3.08757249575887e-06
rs146335894	A	G	-0.621008	0.00402537	0.119567	2.06022e-07	GCST90200765	GCST90200765	8264	0.00309227754718753	25.6276448857308		2.06022e-07	4.49249126578423e-07	3.03771101535942e-07	4.25398096763361e-07
rs151325649	A	G	-0.232536	0.0286255	0.0460203	4.35154e-07	GCST90200765	GCST90200765	8264	0.00300711592471421	24.9197282817444		4.35154e-07	7.20086895681123e-07	7.34884448130711e-07	6.77827990121712e-07
rs536002368	T	C	0.479429	0.00634998	0.0954843	5.13967e-07	GCST90200765	GCST90200765	8264	0.0029005770034684	24.0342804839225		5.13967e-07	1.38037846468468e-06	1.55671578795713e-06	1.58459536931148e-06
rs7281493	T	C	-0.079045	0.354901	0.0160454	8.37815e-07	GCST90200765	GCST90200765	8264	0.00286096401278078	23.7051041234111		8.37815e-07	1.41539061843979e-06	1.76032728139114e-06	2.57095855631768e-06
rs8088527	G	A	0.0765167	0.456163	0.015266	5.37976e-07	GCST90200765	GCST90200765	8264	0.002904900534562	24.0702097818135		5.37976e-07	1.3125268035589e-06	1.07398975269082e-06	1.36303104722037e-06
rs115592875	A	G	0.375133	0.0121071	0.0704243	9.99813e-08	GCST90200764	GCST90200764	8264	0.00336628227045325	27.9061641440793		9.99813e-08	1.88723416025772e-07	2.01374490283288e-07	2.75625246977035e-07
rs115606920	G	A	-0.222371	0.0315492	0.0438913	4.05371e-07	GCST90200764	GCST90200764	8264	0.00302170600266304	25.0410015386641		4.05371e-07	6.95342293698058e-07	9.50266263553571e-07	5.75287528679726e-07
rs140521	A	C	0.126617	0.685924	0.0163741	1.05224e-14	GCST90200764	GCST90200764	8264	0.00690756188349559	57.4672347618313		1.05224e-14	5.8045839631756e-14	1.00025260976799e-13	2.84595471468521e-14
rs141301780	A	G	-0.994835	0.00152924	0.196109	3.91865e-07	GCST90200764	GCST90200764	8264	0.00302233853358957	25.0462592389372		3.91865e-07	6.20986290587443e-07	9.69894951158434e-07	7.29099384388923e-07
rs148953003	G	A	0.376174	0.0119661	0.0709549	1.14791e-07	GCST90200764	GCST90200764	8264	0.00334604686608349	27.7378513581908		1.14791e-07	4.71954016232058e-07	1.95352988370286e-07	3.31846468081094e-07
rs188165020	C	T	-0.963504	0.00189904	0.176131	4.49092e-08	GCST90200764	GCST90200764	8264	0.00351921358470175	29.1784277561455		4.49092e-08	9.13681098781187e-08	1.3396281113402e-07	9.4539671688922e-08
rs34786851	T	C	0.248327	0.0261093	0.048483	3.02407e-07	GCST90200764	GCST90200764	8264	0.00313605251455704	25.9916		3.02407e-07	1.01806022828434e-06	5.93326733234457e-07	1.16925541370167e-06
rs138340445	A	T	0.350723	0.0104827	0.0706914	7.00133e-07	GCST90200763	GCST90200763	8264	0.0025518493908336	21.1373189214809		7.00133e-07	1.05378892493922e-06	1.13081219282408e-06	9.43172907055855e-07
rs55986203	G	A	-0.0904714	0.210094	0.0178105	3.78122e-07	GCST90200763	GCST90200763	8264	0.00271669998136522	22.5065187049859		3.78122e-07	5.23415760400633e-07	2.28589866810231e-06	5.20939560345871e-07
rs62467675	T	C	0.165722	0.0518015	0.0326878	3.98151e-07	GCST90200763	GCST90200763	8264	0.00269793776351448	22.3506624985511		3.98151e-07	1.01228733447871e-06	8.64541616162564e-07	9.96967623528965e-07
rs79976016	A	T	-0.449152	0.00698154	0.0876585	2.99295e-07	GCST90200763	GCST90200763	8264	0.00279721097797453	23.1753835372748		2.99295e-07	1.33010604841592e-06	7.84547717856376e-07	6.08350309462096e-07
rs80080541	G	A	-1.86505	0.000365586	0.381271	9.99798e-07	GCST90200763	GCST90200763	8264	0.0025423872939824	21.0587433042866		9.99798e-07	3.58329579689993e-06	1.57213709117323e-06	2.33850203275127e-06
rs9549557	T	C	-0.518751	0.00489297	0.104888	7.58511e-07	GCST90200763	GCST90200763	8264	0.0026205366431122	21.7077597251927		7.58511e-07	1.84300320023831e-06	2.5644282425666e-06	1.59567232980836e-06
rs112924858	T	C	0.294852	0.0173492	0.0565628	1.85993e-07	GCST90200762	GCST90200762	8264	0.00296426357367289	24.5635585074087		1.85993e-07	3.16837987293822e-07	7.17898528184842e-07	6.5371084594369e-07
rs148838476	A	G	-0.408	0.00826193	0.0811272	4.92674e-07	GCST90200762	GCST90200762	8264	0.0027279023364439	22.5996		4.92674e-07	1.51953104733005e-06	1.69625125276628e-06	7.44407603453907e-07
rs185345121	G	C	0.725984	0.0025003	0.147464	8.51748e-07	GCST90200762	GCST90200762	8264	0.00262899033208458	21.7779722020544		8.51748e-07	1.15240287665296e-06	2.78444396123351e-06	2.12177024147168e-06
rs187343792	A	G	1.04941	0.00121892	0.210858	6.46239e-07	GCST90200762	GCST90200762	8264	0.00268142653158987	22.2135098987978		6.46239e-07	1.35291881911509e-06	1.36792689388172e-06	1.27724617481598e-06
rs10901047	C	T	0.117368	0.416843	0.0160564	2.67648e-13	GCST90200761	GCST90200761	8264	0.00669710965290325	55.7045796302393		2.67648e-13	1.54395006788857e-12	1.19104853985696e-12	6.61486288188208e-13
rs111490965	T	A	-0.216114	0.0316587	0.0440851	9.47675e-07	GCST90200761	GCST90200761	8264	0.00286363282179319	23.7272805931337		9.47675e-07	2.26853738098496e-06	2.24307778626148e-06	2.28775542031733e-06
rs11161609	T	G	0.0880975	0.566098	0.0156275	1.72698e-08	GCST90200761	GCST90200761	8264	0.00381276849833254	31.621659400049		1.72698e-08	2.3963580954928e-08	4.50319570324594e-08	3.19037974870718e-08
rs11915421	G	A	-0.0956235	0.230769	0.0186851	3.09382e-07	GCST90200761	GCST90200761	8264	0.00324633633782827	26.9085851408796		3.09382e-07	6.63433920217109e-07	1.48682534386748e-06	4.83322454700967e-07
rs140171765	T	C	0.980124	0.00157959	0.194621	4.7518e-07	GCST90200761	GCST90200761	8264	0.00303005051793119	25.1103630477056		4.7518e-07	6.68047031653576e-07	1.1032560416151e-06	7.30223432959449e-07
rs17743980	A	G	0.0939466	0.288639	0.0173153	5.7751e-08	GCST90200761	GCST90200761	8264	0.00362440893999177	30.0537939015093		5.7751e-08	9.27860270318625e-08	1.56248671568648e-07	1.66039233891778e-07
rs35305782	C	A	-0.1558	0.0739765	0.0293864	1.14695e-07	GCST90200761	GCST90200761	8264	0.0033256817742696	27.5684667664853		1.14695e-07	1.53813127668867e-07	2.52137776248896e-07	3.38290476340374e-07
rs37369	T	C	-0.188103	0.0825538	0.0278055	1.3335e-11	GCST90200761	GCST90200761	8264	0.00535968313387662	44.520316843389		1.3335e-11	6.20262015808037e-11	2.12567380014683e-10	2.3178523586387e-11
rs547202017	C	G	0.46676	0.00810185	0.0865991	7.05006e-08	GCST90200761	GCST90200761	8264	0.0035016161490648	29.0320115841764		7.05006e-08	1.10315237183884e-07	2.26223807764709e-07	1.67029970851645e-07
rs853155	C	T	-0.0815546	0.376912	0.0159661	3.25643e-07	GCST90200761	GCST90200761	8264	0.00312403773840379	25.891686400117		3.25643e-07	6.53104751814384e-07	1.61478050018949e-06	6.3925095363598e-07
rs142560216	C	G	-1.63221	0.000792973	0.267065	9.86068e-10	GCST90200760	GCST90200760	8264	0.00422178336286163	35.0282558517478		9.86068e-10	1.90966058920764e-09	3.85119567682264e-09	2.0887594656812e-09
rs182323361	A	G	-1.0522	0.0015242	0.192813	4.83992e-08	GCST90200760	GCST90200760	8264	0.00336981524919605	27.9355512354055		4.83992e-08	1.05909133906979e-07	1.37091660037028e-07	1.70371965488786e-07
rs4710080	T	C	0.13844	0.112018	0.0243021	1.222e-08	GCST90200760	GCST90200760	8264	0.00381280990936412	31.6220041619891		1.222e-08	2.85469766321536e-08	2.38459020922126e-08	8.80518330881216e-08
rs577182990	A	G	-1.06317	0.00152476	0.192806	3.5043e-08	GCST90200760	GCST90200760	8264	0.00344170951570264	28.5336084103184		3.5043e-08	1.06417901672624e-07	1.02878974747768e-07	6.65351246090881e-08
rs61025658	G	A	0.57487	0.00426829	0.113947	4.53343e-07	GCST90200760	GCST90200760	8264	0.00280908928415367	23.2740746192893		4.53343e-07	8.76200289629076e-07	9.80407866886086e-07	9.2036732830666e-07
rs78762284	A	G	-0.113056	0.145391	0.021525	1.50194e-07	GCST90200760	GCST90200760	8264	0.00317630510741103	26.3262530093224		1.50194e-07	5.40729388850482e-07	4.52278925200703e-07	4.56792699230529e-07
rs903330	G	A	0.080686	0.372581	0.0159337	4.10867e-07	GCST90200760	GCST90200760	8264	0.00304372027794622	25.2239917114546		4.10867e-07	6.82832607143562e-07	4.78980743942853e-06	7.37089294971521e-07
rs3213737	A	G	-0.281944	0.56748	0.0154369	1.59111e-74	GCST90200759	GCST90200759	8264	0.0390222640940926	335.493668478663		1.59111e-74	3.82737527562346e-72	1.44766048492598e-71	4.53339340647326e-72
rs547135094	G	T	-0.195626	0.0495724	0.0357522	4.45699e-08	GCST90200759	GCST90200759	8264	0.00360613624038856	29.9017273206314		4.45699e-08	1.41538854821141e-07	1.31511184006675e-07	9.66799542621553e-08
rs56035820	T	C	-0.0965481	0.216085	0.0194031	6.49409e-07	GCST90200759	GCST90200759	8264	0.003157992206685	26.1739888644834		6.49409e-07	1.89353576456638e-06	9.13302847052675e-07	1.5433881712294e-06
rs10269292	A	G	0.0984281	0.195962	0.0193586	3.68686e-07	GCST90200758	GCST90200758	8264	0.00305292852791114	25.3005362264189		3.68686e-07	5.54007686110155e-07	8.25503704431592e-07	5.69686905136213e-07
rs11905888	A	G	0.111069	0.159012	0.0218002	3.48961e-07	GCST90200758	GCST90200758	8264	0.00329940340393441	27.3499093071715		3.48961e-07	5.41678630070812e-07	8.36581475196697e-07	6.97036221986761e-07
rs12908733	C	T	-0.245303	0.0284285	0.0461495	1.06421e-07	GCST90200758	GCST90200758	8264	0.00332402611207331	27.5546962678543		1.06421e-07	3.97676371063821e-07	1.71590157425333e-07	2.06491866669415e-07
rs139596915	T	C	-0.537227	0.00496689	0.109043	8.36056e-07	GCST90200758	GCST90200758	8264	0.00285277639655027	23.6370698632879		8.36056e-07	1.47321596245357e-06	6.61198467275699e-06	1.91445929127052e-06
rs191431830	C	A	0.60731	0.00403769	0.120679	4.84284e-07	GCST90200758	GCST90200758	8264	0.00296637967186734	24.5811458603593		4.84284e-07	1.76586466840531e-06	6.95844376258631e-07	6.24662566999001e-07
rs1992855	C	T	0.123217	0.423507	0.0156499	3.45297e-15	GCST90200758	GCST90200758	8264	0.00741354432250303	61.708179516426		3.45297e-15	2.29911843798226e-14	2.51438124790268e-14	1.97143805442866e-14
rs662602	G	C	-0.141162	0.673698	0.016456	9.64155e-18	GCST90200758	GCST90200758	8264	0.00876093776359356	73.0226143827522		9.64155e-18	3.35398345207339e-17	5.69184964939907e-17	2.59205753652166e-17
rs112514849	G	T	0.184553	0.0413279	0.0376459	9.47024e-07	GCST90200757	GCST90200757	8264	0.00269889283621133	22.3585960675324		9.47024e-07	2.40378990889922e-06	1.77695785787318e-06	1.27123089951634e-06
rs4241708	A	G	0.0860571	0.760202	0.0173254	6.79603e-07	GCST90200757	GCST90200757	8264	0.0027000883431804	22.3685268900665		6.79603e-07	2.54833094758912e-06	1.3446683080734e-06	1.5365938897416e-06
rs4889235	A	G	0.140725	0.91575	0.0267802	1.48159e-07	GCST90200757	GCST90200757	8264	0.0030557607425993	25.3240795835894		1.48159e-07	5.1107560424837e-07	2.32414009429206e-07	3.32323766817373e-07
rs66553670	T	C	0.147469	0.0717439	0.0287402	2.88073e-07	GCST90200757	GCST90200757	8264	0.00289657154038806	24.0009946647731		2.88073e-07	4.00825518339012e-07	5.16303792603317e-07	4.00132975514705e-07
rs138130024	T	C	-0.593129	0.00404461	0.120333	8.26193e-07	GCST90200756	GCST90200756	8264	0.0028342936937651	23.4835		8.26193e-07	1.60733566444507e-06	2.22687728257928e-06	1.41363035882853e-06
rs140398814	C	A	-0.4134	0.00840697	0.0838907	8.31433e-07	GCST90200756	GCST90200756	8264	0.00284933756204454	23.6084955106538		8.31433e-07	2.24880726107708e-06	1.40298713358062e-06	2.31962879852271e-06
rs181381686	A	G	-0.99143	0.00171548	0.184262	7.42606e-08	GCST90200756	GCST90200756	8264	0.00336662003821497	27.9089736657211		7.42606e-08	1.39031770635643e-07	1.45217918542622e-07	1.53264231670776e-07
rs185294221	A	G	-0.462713	0.00696499	0.0922307	5.25084e-07	GCST90200756	GCST90200756	8264	0.00296168220162757	24.5421042632339		5.25084e-07	2.27875911254242e-06	2.09415066518378e-06	1.14556990862441e-06
rs72794632	T	C	-0.376276	0.010542	0.0745772	4.52449e-07	GCST90200756	GCST90200756	8264	0.00295367977342283	24.4755953589737		4.52449e-07	1.06577300860504e-06	8.19538724816168e-07	6.52771118582818e-07
rs74558257	A	G	0.188122	0.0419857	0.0378716	6.78711e-07	GCST90200756	GCST90200756	8264	0.00284696783275486	23.5888048027071		6.78711e-07	1.27684548873506e-06	1.29727304324399e-06	9.93179391252658e-07
rs7650778	T	C	0.94979	0.00283039	0.193447	9.11653e-07	GCST90200755	GCST90200755	8264	0.0050921418914461	42.2866057034775		9.11653e-07	1.54366572061452e-06	3.45570829610967e-06	1.52343911352272e-06
rs79407433	G	A	0.514867	0.0107843	0.0999123	2.56091e-07	GCST90200755	GCST90200755	8264	0.00565591756153448	46.9949906865259		2.56091e-07	5.92180257074833e-07	5.94005337389606e-07	6.95556981145316e-07
rs115196746	C	T	-0.50018	0.00643428	0.0979647	3.29553e-07	GCST90200754	GCST90200754	8264	0.00319874187151414	26.5128129874845		3.29553e-07	1.12022631162367e-06	1.45116681790131e-06	6.67323194524274e-07
rs185409725	A	G	-0.637798	0.00389105	0.125947	4.1052e-07	GCST90200754	GCST90200754	8264	0.00315333386952864	26.1352576230974		4.1052e-07	9.03565928302105e-07	5.83152591727555e-07	1.21916873580963e-06
rs34796754	A	G	0.0837265	0.341697	0.0168387	6.6176e-07	GCST90200754	GCST90200754	8264	0.00315371809171468	26.1384521832865		6.6176e-07	2.24576082302322e-06	1.83290688749222e-06	8.4954927645514e-07
rs541591506	G	C	-0.567914	0.00453801	0.115355	8.51423e-07	GCST90200754	GCST90200754	8264	0.00291397133914676	24.1455907634821		8.51423e-07	2.54942620286736e-06	1.73771695545421e-06	1.7329734189788e-06
rs58932608	G	A	0.102524	0.241782	0.0181866	1.72679e-08	GCST90200754	GCST90200754	8264	0.00385388841138103	31.9640117894466		1.72679e-08	3.64390169809161e-08	4.1649520058104e-08	3.68935673844562e-08
rs7382170	A	C	0.0838165	0.354048	0.016638	4.71289e-07	GCST90200754	GCST90200754	8264	0.0032133011660989	26.6338769020161		4.71289e-07	1.08872706722067e-06	6.8062721233751e-07	1.27185510887256e-06
rs112156177	C	G	0.430113	0.00892747	0.079715	6.82814e-08	GCST90200753	GCST90200753	8264	0.00327362532790765	27.1355239978183		6.82814e-08	1.74484548162637e-07	6.92256146802059e-07	1.05798852475134e-07
rs117755010	T	G	0.168257	0.0527962	0.0342124	8.74241e-07	GCST90200753	GCST90200753	8264	0.00283153787508128	23.4605954886196		8.74241e-07	1.5086650727968e-06	2.18617851979392e-06	3.60717922926543e-06
rs145560887	C	T	0.384763	0.0117226	0.0703223	4.46452e-08	GCST90200753	GCST90200753	8264	0.00343019974568986	28.4378578315915		4.46452e-08	6.70442758240477e-08	1.18293003242185e-07	2.67170188306001e-07
rs532874666	T	C	-0.772623	0.00234423	0.155808	7.09239e-07	GCST90200753	GCST90200753	8264	0.00279219791584317	23.1337331421615		7.09239e-07	1.38129806052245e-06	1.22253616351691e-06	2.06831022069382e-06
rs6760922	G	A	0.083121	0.712394	0.0168663	8.29822e-07	GCST90200753	GCST90200753	8264	0.00283119452356613	23.4577425860482		8.29822e-07	4.74971140456676e-06	2.59103498102754e-06	5.17394542347378e-06
rs116872994	G	A	-0.623688	0.00492357	0.122835	3.82529e-07	GCST90200752	GCST90200752	8264	0.00381154742768361	31.6114935544647		3.82529e-07	1.61474708332694e-06	6.62251755094713e-07	8.29745553833853e-07
rs72715698	T	C	0.219753	0.0400184	0.0442095	6.67028e-07	GCST90200752	GCST90200752	8264	0.00371041298178758	30.7695999787345		6.67028e-07	1.33089814743625e-06	1.72680416053521e-06	1.38988684426916e-06
rs75728123	G	A	-0.122612	0.161689	0.0234446	1.6963e-07	GCST90200752	GCST90200752	8264	0.00407550648600096	33.809625937136		1.6963e-07	3.78192330507595e-07	2.95858155657711e-07	6.76695649120455e-07
rs115051750	T	C	-0.124018	0.0952054	0.0245937	4.59096e-07	GCST90200751	GCST90200751	8264	0.00264978736147694	21.9507078888619		4.59096e-07	6.84196317727142e-07	2.7069415415964e-06	1.12350930098091e-06
rs145933277	C	T	-0.410935	0.00792091	0.0811012	4.04258e-07	GCST90200751	GCST90200751	8264	0.00265397993616415	21.9855313917879		4.04258e-07	1.17086295943984e-06	7.75095480375344e-07	6.00681387415553e-07
rs146149679	G	C	-0.21514	0.0313983	0.0419084	2.84295e-07	GCST90200751	GCST90200751	8264	0.00281529355345229	23.325623816985		2.84295e-07	3.99499365514964e-07	8.19456253359526e-07	6.91306761189232e-07
rs149503602	T	C	0.385209	0.0086919	0.0770832	5.81357e-07	GCST90200751	GCST90200751	8264	0.00255709122814699	21.1808490903641		5.81357e-07	3.20189003712555e-06	8.04914736594531e-06	1.23413277982443e-06
rs193046546	C	T	-0.804804	0.00190184	0.164455	9.89255e-07	GCST90200751	GCST90200751	8264	0.00245899406447209	20.3662895457768		9.89255e-07	1.6361723594933e-06	1.35240541273976e-06	1.30831399432385e-06
rs4491436	C	A	-0.0939593	0.206099	0.0176079	9.49206e-08	GCST90200751	GCST90200751	8264	0.00288902815605312	23.9383090742346		9.49206e-08	1.40573152150053e-07	2.74988762131952e-07	3.44619397537432e-07
rs4744179	C	T	0.183544	0.96162	0.0373881	9.14676e-07	GCST90200751	GCST90200751	8264	0.00248667390888199	20.5961156586156		9.14676e-07	6.79977339390583e-06	2.34449828513819e-06	1.36124761763406e-06
rs61040705	T	C	0.121902	0.103797	0.0238847	3.32971e-07	GCST90200751	GCST90200751	8264	0.00276466715141799	22.9050047191656		3.32971e-07	8.09285706959888e-07	1.34711582346164e-06	5.47840055779622e-07
rs7012820	A	G	-0.684014	0.00281828	0.135115	4.13903e-07	GCST90200751	GCST90200751	8264	0.00262977398189947	21.7844808995322		4.13903e-07	8.05994510033575e-07	5.85492780145938e-07	7.99154220742556e-07
rs13133517	C	T	-0.0872374	0.340262	0.0159992	4.96334e-08	GCST90200750	GCST90200750	8264	0.00341680640570845	28.326440487271		4.96334e-08	6.74557534206297e-08	1.50725791177833e-07	7.0696426910155e-08
rs182732955	A	C	-0.675329	0.00293434	0.137171	8.51131e-07	GCST90200750	GCST90200750	8264	0.00266867070145136	22.1075551200207		8.51131e-07	3.7704478657078e-06	2.80974364329676e-06	1.309160895756e-06
rs187903194	A	G	1.3914	0.00085606	0.258645	7.4658e-08	GCST90200750	GCST90200750	8264	0.00331181643611011	27.4531471791927		7.4658e-08	1.60777343983291e-07	1.59117356621066e-07	2.87665097059927e-07
rs3821445	C	T	-0.0946965	0.204883	0.0187118	4.17537e-07	GCST90200750	GCST90200750	8264	0.00292169457874055	24.2097741755156		4.17537e-07	1.12332595211245e-06	1.20926789029889e-06	7.91365220117908e-07
rs933493	T	C	0.0837872	0.712972	0.0169977	8.25105e-07	GCST90200750	GCST90200750	8264	0.00287330738989705	23.8076724164198		8.25105e-07	4.82493286095639e-06	2.54556762262313e-06	4.92075413257027e-06
rs12431272	G	A	0.193091	0.0416821	0.0383054	4.63534e-07	GCST90200749	GCST90200749	8264	0.00297860730660135	24.6827738577001		4.63534e-07	9.21059736731302e-07	8.09400567478834e-07	4.47832019766886e-06
rs140972313	T	C	0.982274	0.00164956	0.186885	1.47193e-07	GCST90200749	GCST90200749	8264	0.00317794534465201	26.3398911720437		1.47193e-07	2.59065677057656e-07	3.06624726329289e-07	5.12237171971401e-07
rs183836973	T	C	0.453554	0.00717088	0.089516	4.04694e-07	GCST90200749	GCST90200749	8264	0.00292910513476284	24.2713599885808		4.04694e-07	9.64826965857062e-07	1.61350001381859e-06	7.05570508649535e-07
rs186164883	A	G	0.936053	0.00159177	0.190474	8.90881e-07	GCST90200749	GCST90200749	8264	0.00278496243962698	23.0736188380082		8.90881e-07	1.32699276657958e-06	4.00507863554457e-06	2.05603449817965e-06
rs202165168	T	C	-1.16511	0.00122234	0.217032	7.94481e-08	GCST90200749	GCST90200749	8264	0.00331455094747812	27.4758901658462		7.94481e-08	3.36451415815815e-07	3.14483868811613e-07	1.86208374774938e-07
rs548036263	C	T	2.16696	0.000305736	0.433768	5.86293e-07	GCST90200749	GCST90200749	8264	0.00287042077544103	23.7836856320485		5.86293e-07	1.35670009386968e-06	1.53567883389147e-06	1.51486203892165e-06
rs6884129	C	G	-0.13119	0.092384	0.0262913	6.04228e-07	GCST90200749	GCST90200749	8264	0.00288622620370308	23.9150250670054		6.04228e-07	8.46869624149916e-07	1.43438373507754e-06	8.57878425325948e-07
rs112814475	A	G	0.167046	0.0529181	0.0331975	4.85722e-07	GCST90200748	GCST90200748	8264	0.0027970094678713	23.1737093078926		4.85722e-07	1.06384406032404e-06	2.28827304797706e-06	6.4075789013195e-07
rs146580022	G	A	-0.641375	0.00354567	0.125527	3.23043e-07	GCST90200748	GCST90200748	8264	0.00290676393058353	24.0856950240199		3.23043e-07	5.81299015498157e-07	8.41124522511569e-07	6.18758583879219e-07
rs181503969	A	G	0.521148	0.00495716	0.106385	9.64788e-07	GCST90200748	GCST90200748	8264	0.00267933404306223	22.1961287070491		9.64788e-07	1.68891648151202e-06	1.60901078868628e-06	2.15481052981135e-06
rs185683511	A	G	-0.539694	0.00460971	0.109059	7.47276e-07	GCST90200748	GCST90200748	8264	0.0026729582769805	22.1431690514074		7.47276e-07	1.25867138427505e-06	1.06766827409339e-06	1.40861383748675e-06
rs2271101	G	A	-0.0876644	0.472368	0.0150678	5.95524e-09	GCST90200748	GCST90200748	8264	0.00383078802535976	31.7716812415681		5.95524e-09	1.17025598671553e-08	2.13700125310226e-08	1.02275562800347e-08
rs151091212	T	C	0.828399	0.00250857	0.152967	6.11e-08	GCST90200747	GCST90200747	8264	0.00343434978036527	28.4723820042607		6.11e-08	8.78055315412236e-08	2.01513745046223e-07	1.52153606659354e-07
rs11196199	G	A	0.147459	0.149597	0.0289139	3.39768e-07	GCST90200746	GCST90200746	8264	0.0055324848375621	45.9636831078105		3.39768e-07	5.77042738578262e-07	1.99257072268809e-06	5.72702694176507e-07
rs146875741	G	A	0.58794	0.00852713	0.111201	1.24224e-07	GCST90200746	GCST90200746	8264	0.00584493560469487	48.5747743943365		1.24224e-07	3.22118841465404e-07	2.56634409626373e-07	1.69273939478595e-07
rs13279344	T	C	-0.0902857	0.236316	0.0183021	8.0943e-07	GCST90200745	GCST90200745	8264	0.00294221735898646	24.3803320561396		8.0943e-07	1.06135609797728e-06	1.14669808418806e-06	2.24231027347009e-06
rs139740602	T	C	-0.544637	0.00502389	0.108416	5.07167e-07	GCST90200745	GCST90200745	8264	0.00296549403213613	24.5737851065893		5.07167e-07	8.31851371975116e-07	2.58552833972052e-06	6.80199184573632e-07
rs189574361	T	C	0.524603	0.00519814	0.103335	3.84009e-07	GCST90200744	GCST90200744	8264	0.00284627000430858	23.5830063792662		3.84009e-07	1.18571501539222e-06	1.37402508390677e-06	8.52929918246002e-07
rs62048729	C	A	-0.1059	0.152244	0.0208587	3.83423e-07	GCST90200744	GCST90200744	8264	0.00289489605193702	23.9870712589889		3.83423e-07	1.32374048947195e-06	1.07318661544108e-06	1.47346485512709e-06
rs6430588	C	T	-0.108303	0.845091	0.0203281	9.94437e-08	GCST90200744	GCST90200744	8264	0.0030710797630937	25.4514243569647		9.94437e-08	1.9828067234054e-07	2.87610757142916e-07	1.45682945907913e-07
rs112542230	C	T	0.17192	0.0538014	0.0343973	5.79113e-07	GCST90200743	GCST90200743	8264	0.0030092528369166	24.9374901515892		5.79113e-07	1.43181448853217e-06	1.82160311924542e-06	1.16296630004886e-06
rs12949704	A	G	-0.0764338	0.469135	0.0155967	9.55326e-07	GCST90200743	GCST90200743	8264	0.00290993190970626	24.1120217795771		9.55326e-07	1.68643729614393e-06	3.65923960458789e-06	1.83177735153792e-06
rs1615006	A	G	0.102833	0.679398	0.0164202	3.78591e-10	GCST90200743	GCST90200743	8264	0.00460665298816469	38.2363083925295		3.78591e-10	9.55449459838688e-10	1.20180465214421e-09	2.01352826011258e-09
rs56335308	A	G	-0.324371	0.0254123	0.0488857	3.23884e-11	GCST90200743	GCST90200743	8264	0.00521169431356489	43.2846045460507		3.23884e-11	2.44137241741473e-10	6.75138653849845e-11	7.17653116933196e-11
rs564456795	C	G	0.911796	0.00177327	0.181829	5.31456e-07	GCST90200743	GCST90200743	8264	0.00294326538429784	24.3890420282266		5.31456e-07	2.84926012647563e-06	1.05861459031647e-06	1.02088112551916e-06
rs7096654	T	C	-0.0960709	0.592396	0.0156746	8.83954e-10	GCST90200743	GCST90200743	8264	0.0044572220343826	36.9904430659642		8.83954e-10	2.94988155500058e-09	1.6385872453053e-09	2.82468378067211e-09
rs7206885	T	C	0.0830442	0.552206	0.0155435	9.15745e-08	GCST90200743	GCST90200743	8264	0.00341057809503096	28.2746290516344		9.15745e-08	1.57682225274047e-07	3.42320984201693e-07	3.34459830300634e-07
rs7395	T	G	0.212764	0.0326366	0.0425725	5.80226e-07	GCST90200743	GCST90200743	8264	0.00285838582420907	23.6836807770134		5.80226e-07	2.20023033475369e-06	1.8232874485427e-06	2.73282831980044e-06
rs75790006	G	T	0.300332	0.0170517	0.0591024	3.74371e-07	GCST90200743	GCST90200743	8264	0.003023650368103	25.0571634427342		3.74371e-07	5.11194275651888e-07	8.05135029342982e-07	1.51119140038144e-06
rs9494145	C	T	-0.0902725	0.237437	0.0176583	3.18442e-07	GCST90200743	GCST90200743	8264	0.00295097181230325	24.4530894910613		3.18442e-07	4.20119516386447e-07	6.1849917869744e-07	8.41783632266755e-07
rs144145294	A	G	-0.62649	0.00366838	0.12199	2.81243e-07	GCST90200742	GCST90200742	8264	0.00286903940123219	23.7722069313206		2.81243e-07	1.21822191119442e-06	5.87812853269558e-07	3.94654062038231e-07
rs148212854	A	G	-1.14325	0.00110213	0.222146	2.65539e-07	GCST90200742	GCST90200742	8264	0.00287783789407865	23.8453196453496		2.65539e-07	7.6870645143153e-07	1.0761650779818e-06	1.16734480382199e-06
rs184746396	C	T	0.886935	0.00171338	0.178241	6.49001e-07	GCST90200742	GCST90200742	8264	0.00269105470030971	22.2934869267394		6.49001e-07	1.63919722558907e-06	9.0139004203403e-07	1.070871179781e-06
rs190288092	T	A	1.14383	0.0010409	0.228593	5.62187e-07	GCST90200742	GCST90200742	8264	0.00272088181108563	22.5412576210496		5.62187e-07	8.40997442605315e-07	8.73596751921868e-07	1.05250296907979e-06
rs10520920	A	C	-0.0772999	0.367296	0.0157926	9.84594e-07	GCST90200741	GCST90200741	8264	0.00277718389870158	23.0089935775614		9.84594e-07	1.4281784699889e-06	6.03840551712149e-06	2.23808784724399e-06
rs139541660	A	C	1.10997	0.00116593	0.223153	6.55818e-07	GCST90200741	GCST90200741	8264	0.00286957977164008	23.7766972026194		6.55818e-07	1.01857237198201e-06	5.36662892349443e-06	1.3376845413632e-06
rs150806646	T	C	0.4669	0.00674929	0.0944573	7.69403e-07	GCST90200740	GCST90200740	8264	0.00292277051002861	24.2187157019007		7.69403e-07	1.47534442523024e-06	2.90633356608087e-06	1.08032377373437e-06
rs553580472	T	C	-1.06462	0.00128645	0.214995	7.35165e-07	GCST90200740	GCST90200740	8264	0.00291241386782811	24.1326476336314		7.35165e-07	1.32395360050931e-06	1.41229740798402e-06	1.11191443940234e-06
rs563508560	C	G	0.795297	0.00257542	0.152195	1.73684e-07	GCST90200740	GCST90200740	8264	0.003249502045056	26.9349109444501		1.73684e-07	3.33783087939445e-07	3.80999170724379e-07	2.89743780498247e-07
rs572188483	A	C	-0.892897	0.0019644	0.174266	2.99499e-07	GCST90200740	GCST90200740	8264	0.00312614185851268	25.9091798065447		2.99499e-07	5.10580094735778e-07	5.44361532255879e-07	5.65107636026412e-07
rs181739045	T	C	-0.739796	0.00256661	0.150269	8.51697e-07	GCST90200739	GCST90200739	8264	0.00280219102543725	23.2167600488111		8.51697e-07	4.70435004714177e-06	4.39598623394213e-06	4.80651400095653e-06
rs2540644	C	T	-0.220548	0.0939738	0.0259036	1.67737e-17	GCST90200739	GCST90200739	8264	0.00828292613669665	69.0050998868055		1.67737e-17	1.47839351927359e-16	1.52630533140172e-16	5.70999467890933e-17
rs5749664	A	C	0.0958432	0.204025	0.018845	3.65916e-07	GCST90200739	GCST90200739	8264	0.00298356442904279	24.7239748847622		3.65916e-07	9.64680571766052e-07	1.10387122695889e-06	7.51248491946061e-07
rs535087011	G	A	0.83108	0.00402787	0.164042	4.05704e-07	GCST90200738	GCST90200738	8264	0.00554163973873386	46.0401655323109		4.05704e-07	1.11593581764624e-06	8.33735574849829e-07	7.17394477220158e-07
rs72624714	A	G	-0.158088	0.136405	0.0309412	3.23334e-07	GCST90200738	GCST90200738	8264	0.00588800560970872	48.9348309062999		3.23334e-07	5.28432301611256e-07	8.72566441313103e-07	1.58422787945344e-06
rs79731454	A	G	-0.302418	0.0288294	0.0616769	9.42592e-07	GCST90200738	GCST90200738	8264	0.00512125498922167	42.5296137173893		9.42592e-07	2.58295280829249e-06	3.55214903017316e-06	1.21579064567523e-06
rs9389561	G	A	0.109071	0.344214	0.0220145	7.25179e-07	GCST90200738	GCST90200738	8264	0.00537080341706514	44.6131864862185		7.25179e-07	5.22498937306297e-06	1.39190911112456e-06	1.08948103017772e-06
rs1182498	G	A	0.129348	0.764937	0.02566	4.63499e-07	GCST90200737	GCST90200737	8264	0.00601671408717612	50.0109936381856		4.63499e-07	1.37006639104452e-06	9.83802789119218e-07	1.3102135876814e-06
rs565321467	C	T	-0.6445	0.00719014	0.123198	1.68208e-07	GCST90200737	GCST90200737	8264	0.00593033555108263	49.288731036981		1.68208e-07	6.28384361622804e-07	3.49954781313422e-07	3.95500724252652e-07
rs143464181	T	C	-0.282231	0.0336603	0.0575064	9.20956e-07	GCST90200736	GCST90200736	8264	0.00518187853883075	43.0356861864732		9.20956e-07	1.68620631684092e-06	3.32603916556457e-06	2.46698042181155e-06
rs11953798	C	T	0.0796158	0.441161	0.0157439	4.26079e-07	GCST90200735	GCST90200735	8264	0.00312544846093453	25.9034149727005		4.26079e-07	6.00518236639456e-07	9.95996624058985e-07	9.65684244493485e-07
rs144619901	C	G	-0.337906	0.012886	0.0678611	6.37879e-07	GCST90200735	GCST90200735	8264	0.00290473983665573	24.0688743485935		6.37879e-07	8.94046421258282e-07	1.17538909087896e-06	9.02296142301203e-07
rs17157859	C	T	-0.185952	0.0545576	0.0334255	2.64906e-08	GCST90200735	GCST90200735	8264	0.00356715545115982	29.5773453260932		2.64906e-08	1.13357310875631e-07	2.47756626122146e-07	3.69883966605726e-08
rs1799918	C	G	-0.109459	0.365488	0.0157333	3.47128e-12	GCST90200735	GCST90200735	8264	0.00555707054971804	46.1690817261383		3.47128e-12	5.34739911645782e-11	2.4426964554499e-11	1.12892813200162e-11
rs2608900	A	T	0.13504	0.218046	0.0186471	4.42608e-13	GCST90200735	GCST90200735	8264	0.00621847916922271	51.6985613227825		4.42608e-13	2.90179876901546e-12	1.24569778429327e-12	8.93513097422851e-13
rs2979772	C	T	-0.0898979	0.748258	0.0182711	8.64446e-07	GCST90200735	GCST90200735	8264	0.00304464131437544	25.2316478568647		8.64446e-07	1.183873605109e-06	1.49044512997195e-06	2.19575836268225e-06
rs3809095	G	A	-0.0843214	0.285979	0.0170377	7.45527e-07	GCST90200735	GCST90200735	8264	0.00290369328995314	24.0601773370816		7.45527e-07	2.50221422347498e-06	1.18060504228273e-06	1.68866033748148e-06
rs791210	C	T	-0.0986996	0.651716	0.016101	8.78529e-10	GCST90200735	GCST90200735	8264	0.00442234568915905	36.699718927625		8.78529e-10	2.39468994402452e-09	3.17777665865164e-09	3.49394023541777e-09
rs185894005	T	C	0.532169	0.00553797	0.103275	2.56469e-07	GCST90200734	GCST90200734	8264	0.0031193775694297	25.8529425677779		2.56469e-07	4.48540340137426e-07	6.27085919469198e-07	3.70672249742224e-07
rs187249858	C	G	0.389268	0.0101417	0.0768277	4.04641e-07	GCST90200734	GCST90200734	8264	0.00304236412837658	25.2127186995978		4.04641e-07	1.32932903467853e-06	9.83710003702792e-07	1.20475501682608e-06
rs4891466	T	C	-0.0971743	0.7893	0.019768	8.84457e-07	GCST90200734	GCST90200734	8264	0.00314079416761825	26.0309994240303		8.84457e-07	1.83984915686531e-06	2.15752195773916e-06	1.32728674104374e-06
rs11624863	T	C	-0.787187	0.00445714	0.156854	5.205e-07	GCST90200733	GCST90200733	8264	0.00549923222706588	45.6858940006289		5.205e-07	1.52701637646545e-06	1.44264623144039e-06	9.82639118211459e-07
rs1555031	A	G	-0.174585	0.0950969	0.0353913	8.09757e-07	GCST90200733	GCST90200733	8264	0.00524580673143062	43.5694119294638		8.09757e-07	1.63712313165855e-06	1.28253498311672e-06	2.15756067621585e-06
rs186050868	T	G	-1.25529	0.00182899	0.244207	2.74373e-07	GCST90200733	GCST90200733	8264	0.00575353046908332	47.810749338636		2.74373e-07	4.13632417688618e-07	4.26515703897354e-07	4.99857620218902e-07
rs113592495	G	T	0.144064	0.161638	0.0283602	3.77868e-07	GCST90200732	GCST90200732	8264	0.00562491529467666	46.7359358449639		3.77868e-07	1.06453306735157e-06	8.93145583494982e-07	1.64477769291926e-06
rs11767407	T	C	-0.133302	0.178094	0.0266271	5.54989e-07	GCST90200731	GCST90200731	8264	0.00520205291661784	43.2041112701393		5.54989e-07	8.33208350013411e-07	4.65034158828688e-06	1.170254515746e-06
rs118126519	T	C	-0.6004	0.00866228	0.110826	6.04408e-08	GCST90200731	GCST90200731	8264	0.00619106283477252	51.4692102556393		6.04408e-08	3.36267929666588e-07	1.55438850997359e-07	9.56586270315741e-08
rs3741975	A	G	-0.400775	0.0158262	0.0818736	9.82855e-07	GCST90200731	GCST90200731	8264	0.00500356666321455	41.5473527204957		9.82855e-07	4.1097500378637e-06	2.27711008552411e-06	2.3824904185175e-06
rs4490854	A	G	-0.187265	0.9212	0.038116	8.96774e-07	GCST90200731	GCST90200731	8264	0.00509123768142735	42.2790584595171		8.96774e-07	1.51735988601222e-06	2.28257915895333e-06	2.74796229524203e-06
rs531282442	G	T	0.952972	0.00285213	0.19215	7.06665e-07	GCST90200731	GCST90200731	8264	0.00516558080153439	42.8996300878518		7.06665e-07	3.32821090469513e-06	1.00074105857963e-06	1.87194886885062e-06
rs138535461	T	C	1.01317	0.00274243	0.197544	2.91509e-07	GCST90200730	GCST90200730	8264	0.00561484189954543	46.651766064833		2.91509e-07	3.93796067546643e-07	2.32903184916218e-06	1.26729020639681e-06
rs141244207	C	G	-1.18874	0.00186485	0.239389	6.84388e-07	GCST90200730	GCST90200730	8264	0.00526062086922335	43.6931024682087		6.84388e-07	1.09991849951917e-06	1.92074260946897e-06	1.27733022316674e-06
rs766206	T	C	-0.110503	0.619451	0.0213048	2.13951e-07	GCST90200730	GCST90200730	8264	0.00575699266887415	47.8396861527006		2.13951e-07	4.1796224264491e-07	3.70804166247627e-07	3.81476371538891e-07
rs7983933	A	G	-0.749651	0.00482139	0.149234	5.07844e-07	GCST90200730	GCST90200730	8264	0.00539288973513811	44.7976437448209		5.07844e-07	6.87146365365774e-07	2.05814104703343e-06	7.27755572285654e-07
rs2245636	C	T	-0.263198	0.978702	0.0530575	7.02648e-07	GCST90200729	GCST90200729	8264	0.00288791538113334	23.9290619850865		7.02648e-07	1.31943841377702e-06	1.46698110173047e-06	1.17179576622098e-06
rs529267527	G	A	-0.537306	0.00616979	0.0983162	4.62679e-08	GCST90200729	GCST90200729	8264	0.00354042951500702	29.3549578120375		4.62679e-08	7.43906819834669e-08	2.8243997905648e-07	1.31555658706658e-07
rs62488266	A	T	-0.21824	0.033616	0.0424414	2.71637e-07	GCST90200729	GCST90200729	8264	0.003094528363021	25.6463567135377		2.71637e-07	5.034299048327e-07	5.11647851814134e-07	3.63390940284876e-07
rs11695023	A	C	0.108988	0.385022	0.0214208	3.61929e-07	GCST90200728	GCST90200728	8264	0.00562512900914046	46.7377215870389		3.61929e-07	8.5449975713872e-07	1.657267949306e-06	6.44886727832573e-07
rs17281792	G	A	-0.115039	0.296076	0.0231905	7.02784e-07	GCST90200728	GCST90200728	8264	0.00551631640796314	45.8286112829658		7.02784e-07	1.07353401158114e-06	2.16880681258883e-06	1.34285752548881e-06
rs192683327	G	A	-1.31305	0.00164618	0.256746	3.15072e-07	GCST90200728	GCST90200728	8264	0.00566701456349109	47.0877		3.15072e-07	7.78038519690039e-07	7.48199999923979e-07	1.13897140876032e-06
rs2299639	T	C	-0.132845	0.206478	0.0257605	2.51044e-07	GCST90200728	GCST90200728	8264	0.00578299981849274	48.0570584607428		2.51044e-07	1.15999316387829e-06	5.75903852063648e-07	4.19352765326216e-07
rs530879112	G	A	-1.38429	0.00142513	0.275757	5.168e-07	GCST90200728	GCST90200728	8264	0.00545405199289337	45.3084924387657		5.168e-07	1.27329201775814e-06	9.32315686044621e-07	8.67968703980002e-07
rs59162951	C	A	0.128184	0.223561	0.0250385	3.06378e-07	GCST90200728	GCST90200728	8264	0.00570428243056331	47.3991596348426		3.06378e-07	4.26839968780648e-07	4.85987025418158e-07	1.72337787600118e-06
rs79829592	T	C	-0.329304	0.0247634	0.0672747	9.83481e-07	GCST90200728	GCST90200728	8264	0.00523774405123717	43.5020941863625		9.83481e-07	2.85486875951711e-06	2.25915842397728e-06	3.3523094413651e-06
rs145754631	T	C	0.531759	0.00721535	0.104101	3.25421e-07	GCST90200727	GCST90200727	8264	0.00405109240966266	33.6062675841602		3.25421e-07	6.08736929412456e-07	4.73313472368547e-07	4.36034725766521e-07
rs16962867	A	T	-0.216768	0.0426771	0.0436028	6.64655e-07	GCST90200727	GCST90200727	8264	0.00383949127642106	31.844142232096		6.64655e-07	9.49180689796964e-07	1.6764704445105e-06	9.4721467933716e-07
rs12217470	G	A	0.0971743	0.195846	0.0196252	7.36441e-07	GCST90200726	GCST90200726	8264	0.00297431368800335	24.6470878610783		7.36441e-07	1.33133071074356e-06	2.75921498346233e-06	2.64874770034072e-06
rs138670535	T	C	-0.487123	0.00695813	0.0915322	1.02701e-07	GCST90200726	GCST90200726	8264	0.00327919592611804	27.1818513578242		1.02701e-07	1.78933233663319e-07	2.53034863919771e-07	1.8429849446664e-07
rs184952744	C	T	0.475825	0.00768087	0.0882192	6.90325e-08	GCST90200726	GCST90200726	8264	0.00345132841215575	28.6136303767249		6.90325e-08	2.16111586589772e-07	2.46270030945473e-07	1.48674209609506e-07
rs192998306	C	T	-0.970484	0.00153676	0.195312	6.73323e-07	GCST90200726	GCST90200726	8264	0.00289031304649278	23.9489864581336		6.73323e-07	1.34801317246069e-06	1.32768908273151e-06	1.51414431100574e-06
rs4725950	T	C	0.16439	0.339804	0.0161473	2.41915e-24	GCST90200726	GCST90200726	8264	0.0121250115825623	101.406399463166		2.41915e-24	2.12310313649305e-23	3.85862188992645e-23	3.97610672186948e-23
rs4725969	T	C	-0.118088	0.332559	0.0164674	7.44526e-13	GCST90200726	GCST90200726	8264	0.00619046278296643	51.4641906698659		7.44526e-13	1.8059869008256e-12	1.50290913622987e-12	2.47389416389481e-12
rs4777602	G	A	0.118335	0.139344	0.0223156	1.14053e-07	GCST90200726	GCST90200726	8264	0.00335872386303113	27.8432944940056		1.14053e-07	1.81750189864753e-07	2.28094609472854e-07	1.54773697837021e-07
rs4921913	T	C	-0.549075	0.776593	0.0173742	3.36649e-219	GCST90200726	GCST90200726	8264	0.104612500872285	965.289869524456		3.36649e-219	5.90931558408161e-205	2.2140806861499e-205	2.16081458847155e-205
rs12495138	T	C	-0.140737	0.152317	0.028443	7.49654e-07	GCST90200725	GCST90200725	8264	0.00511479727431103	42.4757097246819		7.49654e-07	1.24236831030582e-06	1.27012130012622e-06	2.06561009204821e-06
rs188704845	T	G	0.845051	0.00362877	0.171172	7.93974e-07	GCST90200725	GCST90200725	8264	0.00516388375278139	42.8854631116727		7.93974e-07	2.39959475702999e-06	2.83829732642928e-06	1.29922896822804e-06
rs566502339	T	C	0.667152	0.00649923	0.128351	2.01576e-07	GCST90200725	GCST90200725	8264	0.00574790649685528	47.7637450173175		2.01576e-07	8.34344965119131e-07	5.70949899186194e-07	2.64749314545852e-07
rs182521260	C	T	-0.608238	0.00462046	0.124123	9.56911e-07	GCST90200723	GCST90200723	8264	0.00340291435597956	28.2108776095153		9.56911e-07	1.86483687457282e-06	1.49480112720674e-06	1.34273755058197e-06
rs193243674	T	G	0.900821	0.00239195	0.175136	2.69575e-07	GCST90200723	GCST90200723	8264	0.00387274624582859	32.1210260661457		2.69575e-07	3.92566708974611e-07	4.21476805842935e-07	6.59331943046638e-07
rs77633713	A	G	-0.608805	0.00478311	0.124163	9.42473e-07	GCST90200723	GCST90200723	8264	0.00352869826067183	29.2573453734016		9.42473e-07	1.22539568138319e-06	5.24126031425301e-06	1.48367520985402e-06
rs7804178	C	A	-0.10383	0.431844	0.0170377	1.1002e-09	GCST90200723	GCST90200723	8264	0.00529017685395332	43.939890961492		1.1002e-09	1.99129007425957e-09	2.02072149526627e-09	1.72587409926385e-09
rs8067554	T	A	0.120442	0.158339	0.0233192	2.40522e-07	GCST90200723	GCST90200723	8264	0.00386643767871147	32.0684989541703		2.40522e-07	4.60902946505073e-07	7.44520467253634e-07	6.75095208266548e-07
rs9688867	G	A	0.154401	0.359723	0.0175517	1.40661e-18	GCST90200723	GCST90200723	8264	0.0109816177156885	91.7375522965116		1.40661e-18	1.13850121027497e-17	1.67386489169716e-17	1.58890957776632e-17
rs10029860	A	C	0.0902922	0.525561	0.0168144	7.87705e-08	GCST90200722	GCST90200722	8264	0.00406568734162841	33.7278356510007		7.87705e-08	3.85600436341873e-07	7.54578327738167e-07	3.74044713311217e-07
rs12213779	C	T	0.169325	0.359597	0.0170883	3.81015e-23	GCST90200722	GCST90200722	8264	0.0132050965778921	110.560469605381		3.81015e-23	4.67695134664369e-22	7.4298792023635e-22	6.81413433478448e-22
rs12436851	T	A	-0.112138	0.211303	0.0208787	7.83455e-08	GCST90200722	GCST90200722	8264	0.00419132617751138	34.7744881008859		7.83455e-08	4.06536365711899e-07	2.01174363125433e-07	1.38863187812679e-07
rs183192849	A	G	-0.627967	0.00458941	0.123711	3.85293e-07	GCST90200722	GCST90200722	8264	0.00360298748786064	29.875523763016		3.85293e-07	7.28529700368674e-07	5.80355280867958e-07	5.86109353790538e-07
rs187505670	G	A	-0.640322	0.00409031	0.128305	6.01844e-07	GCST90200722	GCST90200722	8264	0.00334043499274534	27.6911744782794		6.01844e-07	8.64908513576205e-07	1.15033485686556e-06	9.72799145035003e-07
rs542787473	A	T	1.08058	0.0016372	0.206366	1.6391e-07	GCST90200722	GCST90200722	8264	0.00381710381922085	31.6577526830772		1.6391e-07	5.07707280180441e-07	5.1373381178778e-07	3.16690856984957e-07
rs73896381	G	C	2.17574	0.000549451	0.441267	8.19509e-07	GCST90200721	GCST90200721	8264	0.00519917297977931	43.1800678007112		8.19509e-07	1.66463668487738e-06	2.40712883067955e-06	2.08620322090822e-06
rs187108821	C	G	0.900466	0.00375193	0.167498	7.6174e-08	GCST90200720	GCST90200720	8264	0.00606159414008857	50.3863121599412		7.6174e-08	1.06190085960292e-07	1.62205192671674e-07	1.71214960863277e-07
rs72782051	C	T	0.580953	0.00762431	0.11639	5.9935e-07	GCST90200720	GCST90200720	8264	0.00510726809916816	42.4128628969956		5.9935e-07	1.44629919853932e-06	1.12160726321665e-06	9.41626393299188e-07
rs140111974	A	C	-0.370297	0.0122461	0.0756992	9.99756e-07	GCST90200719	GCST90200719	8264	0.00331724033513787	27.4982579794245		9.99756e-07	5.65358197730246e-06	1.6542600754937e-06	2.11108274836588e-06
rs183627004	T	C	-1.37804	0.000893123	0.280078	8.64562e-07	GCST90200719	GCST90200719	8264	0.00338904133157112	28.0954762115517		8.64562e-07	1.11582429006598e-06	2.12711799438404e-06	1.14196506649106e-06
rs188915472	G	C	-2.19231	0.000372301	0.433626	4.28691e-07	GCST90200719	GCST90200719	8264	0.00357739099730083	29.6625188475821		4.28691e-07	7.59289683212446e-07	9.28206135423145e-07	1.022605363854e-06
rs4268141	C	G	0.107139	0.781236	0.0200032	8.50348e-08	GCST90200719	GCST90200719	8264	0.0039235869016303	32.5443656279693		8.50348e-08	1.27869260770041e-07	3.56726691565469e-07	1.69799805093126e-07
rs181325852	G	T	0.381402	0.0100049	0.0775002	8.59691e-07	GCST90200718	GCST90200718	8264	0.00288165327770559	23.8770246868543		8.59691e-07	1.82677369675714e-06	1.54556749959335e-06	1.97447246891907e-06
rs425431	C	T	-0.0815162	0.387439	0.0159593	3.26001e-07	GCST90200718	GCST90200718	8264	0.00315406417955904	26.1413296830762		3.26001e-07	5.96446536168417e-07	1.31099723977938e-06	1.30453317834404e-06
rs75459113	G	A	0.223325	0.0425222	0.0382717	5.37137e-09	GCST90200718	GCST90200718	8264	0.00406115083640365	33.6900485793334		5.37137e-09	3.15546971125322e-08	1.34093195258938e-08	1.39944649375669e-08
rs76884592	G	A	0.251617	0.02357	0.0509559	7.89517e-07	GCST90200718	GCST90200718	8264	0.00291414161268188	24.1470057983965		7.89517e-07	1.87918395623605e-06	1.30852634975701e-06	1.12091357949069e-06
rs117522656	G	C	-0.223704	0.0563725	0.0447452	5.74747e-07	GCST90200717	GCST90200717	8264	0.00532408988952407	44.2230783113691		5.74747e-07	3.18995672621528e-06	4.9591620318684e-06	1.21388896728495e-06
rs117951521	G	A	0.212735	0.0615813	0.0429007	7.09395e-07	GCST90200717	GCST90200717	8264	0.00523062273445567	43.4426370772135		7.09395e-07	1.71371387218642e-06	1.91897376515673e-06	2.14435262876433e-06
rs182728270	T	A	-0.928194	0.00298607	0.188643	8.63753e-07	GCST90200717	GCST90200717	8264	0.00512989787867052	42.6017589464228		8.63753e-07	1.38796128048638e-06	1.5592148329564e-06	2.45953932003922e-06
rs72663992	T	C	-0.175596	0.123313	0.031452	2.36402e-08	GCST90200717	GCST90200717	8264	0.00666672687486453	55.4501685691464		2.36402e-08	4.01399275670232e-08	4.70087124825716e-08	3.26352332609455e-08
rs79369357	T	G	0.42791	0.0142573	0.0873005	9.507e-07	GCST90200717	GCST90200717	8264	0.00514678142483968	42.7426954429789		9.507e-07	1.41220124410362e-06	1.53911641158658e-06	1.33297099984677e-06
rs9436303	G	A	-0.120834	0.247457	0.0238796	4.18932e-07	GCST90200717	GCST90200717	8264	0.00543800201476479	45.1744312943814		4.18932e-07	9.26550682247651e-07	6.68980605012451e-07	6.42088874734399e-07
rs146748702	G	A	-0.28008	0.0167757	0.0559961	5.68009e-07	GCST90200715	GCST90200715	8264	0.0025877805577216	21.4357138915453		5.68009e-07	1.06715744746886e-06	9.26536849736565e-07	1.77082729035375e-06
rs183402011	A	G	-0.845589	0.0017546	0.172341	9.27231e-07	GCST90200715	GCST90200715	8264	0.00250474828412298	20.7461943180443		9.27231e-07	1.48179735509006e-06	1.40099589544557e-06	1.70013882701444e-06
rs34991203	C	T	0.07416	0.439095	0.0150897	8.89591e-07	GCST90200715	GCST90200715	8264	0.00270905137483092	22.442981649145		8.89591e-07	1.83854276555351e-06	6.04350612273583e-06	1.22672608792877e-06
rs7223804	C	G	-0.152965	0.0578442	0.0309178	7.51811e-07	GCST90200715	GCST90200715	8264	0.0025503317805444	21.1247162059528		7.51811e-07	5.31826232487765e-06	1.0881433706244e-06	3.11988634727281e-06
rs76937285	T	C	0.0889206	0.216373	0.0176749	4.88219e-07	GCST90200715	GCST90200715	8264	0.00268131120134555	22.212551909763		4.88219e-07	8.95583261783946e-07	1.07121778318729e-06	1.0852582159161e-06
rs115663722	T	C	0.347302	0.012919	0.0681114	3.4141e-07	GCST90200714	GCST90200714	8264	0.0030762827828205	25.4946771881504		3.4141e-07	2.14678593572239e-06	5.09439852277506e-07	1.05645774754379e-06
rs147330324	A	C	-1.06567	0.00134359	0.210987	4.39746e-07	GCST90200714	GCST90200714	8264	0.00304760257896608	25.2562635613825		4.39746e-07	5.93995005949929e-07	6.69720104931086e-07	8.61592766196805e-07
rs151241311	T	G	-0.651069	0.00348113	0.131367	7.19209e-07	GCST90200714	GCST90200714	8264	0.00294096461488092	24.369920722659		7.19209e-07	1.07448306325472e-06	1.20317623286855e-06	1.5469138673484e-06
rs530407998	G	A	0.936333	0.00164594	0.190525	8.90134e-07	GCST90200714	GCST90200714	8264	0.00288130507056643	23.8741311481524		8.90134e-07	2.64210410874898e-06	2.43594495829166e-06	1.60736006767271e-06
rs142571765	C	T	-0.749651	0.00315155	0.146968	3.3825e-07	GCST90200713	GCST90200713	8264	0.00353103144071052	29.2767589193767		3.3825e-07	6.63736172387626e-07	9.37344863993709e-07	1.04733005508558e-06
rs148665639	G	A	-0.415662	0.0100482	0.0830786	5.6377e-07	GCST90200713	GCST90200713	8264	0.003437264572623	28.4966303569764		5.6377e-07	9.33079441617472e-07	8.13900965266088e-07	3.77158734385256e-06
rs10429299	C	T	0.103257	0.213466	0.0200553	2.62412e-07	GCST90200712	GCST90200712	8264	0.00358026534500776	29.6864376042252		2.62412e-07	3.75179451566276e-07	4.7997833639087e-07	5.14671926143433e-07
rs62432529	G	T	-0.174043	0.0581793	0.0351253	7.23619e-07	GCST90200712	GCST90200712	8264	0.00331955478150675	27.5175074783337		7.23619e-07	2.80599938550311e-06	1.43810512551695e-06	1.10872437279771e-06
rs9799114	A	T	-0.128905	0.120811	0.0249413	2.36183e-07	GCST90200712	GCST90200712	8264	0.00352986622671739	29.267063584441		2.36183e-07	1.84665430394038e-06	4.4720387437078e-07	7.4305043945624e-07
rs138762595	A	G	-0.712047	0.0135251	0.0656138	1.9491e-27	GCST90200711	GCST90200711	8264	0.0135292537388196	113.311717365953		1.9491e-27	6.2825839694546e-26	4.4910053128652e-26	1.53798075099769e-26
rs142374435	C	A	0.286152	0.0217124	0.0523888	4.70606e-08	GCST90200711	GCST90200711	8264	0.00347854757168277	28.8400816331753		4.70606e-08	1.11189817949948e-07	9.55003375166176e-08	1.18836727512724e-07
rs182408681	A	G	-0.508261	0.00693937	0.0918612	3.14935e-08	GCST90200711	GCST90200711	8264	0.00356040479845102	29.5211717664153		3.14935e-08	5.11664426812569e-08	1.04798523411402e-07	7.8553797833809e-08
rs184098199	C	A	0.376312	0.0110922	0.0726202	2.19609e-07	GCST90200711	GCST90200711	8264	0.00310670219802407	25.7475635724191		2.19609e-07	4.47566903586278e-07	7.18077415206561e-07	6.04738301888939e-07
rs192187629	C	T	-0.643304	0.00394609	0.121305	1.13794e-07	GCST90200711	GCST90200711	8264	0.00325321173382138	26.9657606738679		1.13794e-07	3.13919651359396e-07	3.14154517318298e-07	4.06738328284831e-07
rs2331568	G	A	0.139985	0.222499	0.0185223	4.1039e-14	GCST90200711	GCST90200711	8264	0.00677988017896975	56.3977399579275		4.1039e-14	1.20246000043913e-13	3.48538824600119e-13	1.38130405287984e-13
rs2603187	G	A	-0.578584	0.398401	0.0144839	1e-300	GCST90200711	GCST90200711	8264	0.160468709659254	1579.20555726595		1e-300	0	0	0
rs2762353	G	A	-0.334282	0.554657	0.0148709	6.66532e-112	GCST90200711	GCST90200711	8264	0.0552045797494468	482.750263299302		6.66532e-112	1.35793129165293e-106	1.13254802541671e-105	1.7599893344707e-107
rs3130781	C	T	-0.0935712	0.203157	0.019034	8.83257e-07	GCST90200711	GCST90200711	8264	0.00283477730222343	23.4875119366938		8.83257e-07	5.75297733449626e-06	2.2182950416691e-06	1.79778137300751e-06
rs4263293	G	A	0.0771479	0.575345	0.0153551	5.05351e-07	GCST90200711	GCST90200711	8264	0.00290832407640016	24.0986602329827		5.05351e-07	8.88242769068134e-07	1.91608652292477e-06	1.01314231269358e-06
rs62266362	A	G	-0.234799	0.0262582	0.0474689	7.561e-07	GCST90200711	GCST90200711	8264	0.00281923479523812	23.3583706094396		7.561e-07	1.55018870209681e-06	4.20314339294061e-06	2.57032531015325e-06
rs71356431	C	T	0.213708	0.0352233	0.041086	1.97694e-07	GCST90200711	GCST90200711	8264	0.0031040478233757	25.7254962874864		1.97694e-07	3.42510728411231e-07	1.76476596021458e-06	3.64248196135906e-07
rs77384527	A	G	-0.715661	0.00377037	0.124145	8.17927e-09	GCST90200711	GCST90200711	8264	0.00384758411608641	31.9115222331704		8.17927e-09	1.90919143229955e-08	1.71252164050744e-08	1.40316472301702e-08
rs9949587	T	C	-0.543184	0.00483358	0.110157	8.18071e-07	GCST90200711	GCST90200711	8264	0.00283849777131692	23.518425585229		8.18071e-07	1.46013652908433e-06	4.24321689095518e-06	1.50983039332864e-06
rs114963654	C	T	0.482542	0.00790123	0.0863779	2.31817e-08	GCST90200710	GCST90200710	8264	0.0036504789686613	30.2707600118683		2.31817e-08	5.8575458733654e-08	5.88126217024204e-08	1.68431110210467e-07
rs1421237	C	T	-0.206986	0.0348708	0.0415277	6.21893e-07	GCST90200710	GCST90200710	8264	0.00288376127702068	23.8945418251925		6.21893e-07	1.59798069605697e-06	2.04358378028848e-06	1.30437279576369e-06
rs16833670	G	A	0.2386	0.316848	0.0162047	4.50973e-49	GCST90200710	GCST90200710	8264	0.024645588253431	208.767036574142		4.50973e-49	1.3417889782477e-47	7.93684603701365e-47	4.37958744328412e-47
rs185540077	A	G	-0.431902	0.00762983	0.0877734	8.62605e-07	GCST90200710	GCST90200710	8264	0.00282480835236546	23.4046803437629		8.62605e-07	5.75731615192572e-06	4.14720381715563e-06	1.6137610480317e-06
rs3738934	C	T	0.586369	0.35843	0.0145924	1e-300	GCST90200710	GCST90200710	8264	0.158132231682358	1551.89		1e-300	0	0	0
rs71422705	T	C	-0.15926	0.0901549	0.0265717	2.05261e-09	GCST90200710	GCST90200710	8264	0.00416102394470929	34.5220268113701		2.05261e-09	6.05192940077882e-09	1.13978432164235e-08	3.98508803251877e-09
rs76596883	C	T	-0.230507	0.0355158	0.0410357	1.94029e-08	GCST90200710	GCST90200710	8264	0.00364011372265415	30.1844945694623		1.94029e-08	3.64741672572475e-08	4.19740160546959e-08	9.53287384515185e-08
rs115636764	A	T	0.158615	0.0746451	0.0295423	7.91343e-08	GCST90200709	GCST90200709	8264	0.00347558680656917	28.8154487895127		7.91343e-08	3.95799976620954e-07	1.41261793952965e-07	3.11035763813346e-07
rs117185598	C	T	-1.61735	0.000551133	0.329816	9.40056e-07	GCST90200709	GCST90200709	8264	0.00288174147655709	23.8777576037686		9.40056e-07	1.6109494279542e-06	2.60359469289368e-06	1.93209161485687e-06
rs1177442	G	A	-0.102816	0.555698	0.0155677	3.9894e-11	GCST90200709	GCST90200709	8264	0.00521997598907701	43.3537471408661		3.9894e-11	1.38956604829093e-10	2.01678313005321e-10	7.67727241865517e-11
rs142154975	T	C	-0.57371	0.00447085	0.116261	8.02867e-07	GCST90200709	GCST90200709	8264	0.00292994127434442	24.2783088277393		8.02867e-07	2.50006679911347e-06	1.30945628783075e-06	1.58062462838464e-06
rs146434170	T	C	-0.796535	0.00611696	0.0992568	1.01536e-15	GCST90200709	GCST90200709	8264	0.0077145507986059	64.2331485858015		1.01536e-15	2.03499255275413e-15	1.43354817995359e-14	3.53697326785036e-15
rs148304248	T	C	-0.412479	0.00972834	0.0786796	1.58406e-07	GCST90200709	GCST90200709	8264	0.00327813452816254	27.1730243008742		1.58406e-07	2.13709886420788e-07	2.67683488396498e-07	1.17663760410711e-06
rs157572	G	C	0.0959773	0.713906	0.0172536	2.65547e-08	GCST90200709	GCST90200709	8264	0.00376284937580438	31.2060853416449		2.65547e-08	1.22570094998953e-07	9.12110796695321e-08	5.12348229866215e-08
rs186626839	A	T	0.188665	0.0437468	0.0383975	8.94787e-07	GCST90200709	GCST90200709	8264	0.00297804919491475	24.6781351488979		8.94787e-07	2.2657823201577e-06	1.50633178402865e-06	1.28159258406944e-06
rs520266	C	T	0.973143	0.904697	0.0245306	1e-300	GCST90200709	GCST90200709	8264	0.163302579083236	1612.5374294896		1e-300	0	0	0
rs565890457	C	T	-0.96278	0.00196488	0.175093	3.82674e-08	GCST90200709	GCST90200709	8264	0.00363551525905002	30.1462241280917		3.82674e-08	5.47793687440742e-08	7.18897044245973e-08	7.90834013626648e-08
rs59577673	A	G	-2.44339	0.000244678	0.494561	7.79166e-07	GCST90200709	GCST90200709	8264	0.0029208161851405	24.2024743002875		7.79166e-07	1.15031154018729e-06	1.10744123931323e-06	1.04866611937792e-06
rs10164318	G	T	0.121885	0.672936	0.0165096	1.55137e-13	GCST90200708	GCST90200708	8264	0.00653938678311441	54.3840519526426		1.55137e-13	4.68477634796456e-13	4.27940399610692e-12	6.70684498499638e-13
rs10168931	A	G	-0.126165	0.225342	0.0184067	7.16608e-12	GCST90200708	GCST90200708	8264	0.00555724999998277	46.1705809609019		7.16608e-12	3.69977529908894e-11	2.52180107488655e-11	2.85229827419178e-11
rs11253048	G	A	0.164027	0.175296	0.0204275	9.77138e-16	GCST90200708	GCST90200708	8264	0.00777912565477622	64.7750292516011		9.77138e-16	8.81835839787878e-15	1.54309923054545e-14	1.09227758153975e-14
rs11517049	T	G	0.387971	0.0413911	0.0385471	7.90028e-24	GCST90200708	GCST90200708	8264	0.0119447468270971	99.8805461218541		7.90028e-24	4.58131103801194e-23	1.02606141627858e-22	6.18505999648512e-23
rs117590707	T	C	-1.11018	0.00292576	0.143282	9.32174e-15	GCST90200708	GCST90200708	8264	0.00719089567883583	59.8414940394449		9.32174e-15	7.23664825206053e-14	2.55328967082169e-14	4.04988101340158e-14
rs117840817	A	T	-0.408753	0.00931487	0.0812108	4.82261e-07	GCST90200708	GCST90200708	8264	0.00308364478507326	25.5558784656338		4.82261e-07	6.36624773237822e-07	9.30949233012389e-07	9.36068703345332e-07
rs141749500	T	C	-0.554799	0.00506777	0.109425	3.97506e-07	GCST90200708	GCST90200708	8264	0.00310392865907131	25.724505611455		3.97506e-07	9.821278911417e-07	6.22145446858859e-07	6.66897825385916e-07
rs147903090	A	G	-0.789785	0.0028059	0.146622	7.18223e-08	GCST90200708	GCST90200708	8264	0.00349059648720677	28.9403271817014		7.18223e-08	1.20125745992741e-07	7.09253048066639e-07	1.29077665821962e-07
rs149180947	G	A	-0.542608	0.0099631	0.0781165	3.7541e-12	GCST90200708	GCST90200708	8264	0.00580828946217249	48.2684446347968		3.7541e-12	1.81658373171256e-11	1.36593882399272e-11	1.1780565697359e-11
rs191998712	T	A	-0.456159	0.00791703	0.0880203	2.19011e-07	GCST90200708	GCST90200708	8264	0.00326868279217162	27.0944202943018		2.19011e-07	1.34139867435684e-06	4.47377708357674e-07	4.39008870806849e-07
rs192245222	A	T	1.18008	0.00110132	0.234041	4.6021e-07	GCST90200708	GCST90200708	8264	0.00306399365060873	25.3925180554241		4.6021e-07	2.61597824957664e-06	9.89354139336122e-07	1.03099307051715e-06
rs37370	T	C	0.166503	0.90183	0.0259592	1.41741e-10	GCST90200708	GCST90200708	8264	0.00490882546374443	40.7567839201842		1.41741e-10	5.44783966493779e-10	5.06665877567808e-09	2.91177014754882e-10
rs4917820	T	C	0.604149	0.62883	0.0148988	1e-300	GCST90200708	GCST90200708	8264	0.170382206109458	1696.80278948076		1e-300	0	0	0
rs74154470	G	A	-0.686486	0.00585652	0.101705	1.48059e-11	GCST90200708	GCST90200708	8264	0.00548759516209116	45.5886834680425		1.48059e-11	4.6640626299608e-11	3.06884933587252e-11	4.06585475158057e-11
rs80254170	G	A	-0.14457	0.0752773	0.0291351	6.97553e-07	GCST90200708	GCST90200708	8264	0.00290979176316401	24.1108571207138		6.97553e-07	1.50021687902325e-06	1.43225402644673e-06	1.53245358261213e-06
rs138875004	A	G	0.748903	0.0023714	0.153055	9.93016e-07	GCST90200707	GCST90200707	8264	0.0026537184434518	21.983359426157		9.93016e-07	1.3840441655506e-06	1.45626445476486e-06	1.97131252060798e-06
rs151076197	A	T	0.433646	0.00704054	0.0883957	9.30789e-07	GCST90200707	GCST90200707	8264	0.0026292880836981	21.7804452125687		9.30789e-07	1.30043731495517e-06	4.05310683815915e-06	1.18525121299656e-06
rs2297442	C	T	-0.120226	0.291126	0.016222	1.25071e-13	GCST90200707	GCST90200707	8264	0.00596591185927062	49.5861906239936		1.25071e-13	1.76115975128832e-12	3.80059073168873e-13	5.34209068252926e-13
rs34962409	T	A	-0.0766582	0.600382	0.0151755	4.38486e-07	GCST90200707	GCST90200707	8264	0.00281981057994933	23.3631546822955		4.38486e-07	1.28304266940596e-06	3.04106940814103e-06	6.41415631412067e-07
rs4646961	A	G	0.0908053	0.308159	0.0159521	1.25296e-08	GCST90200707	GCST90200707	8264	0.00351587594242785	29.1506571304499		1.25296e-08	3.09497586278787e-08	2.11167040610333e-08	1.87974071661649e-08
rs552711238	G	A	0.768426	0.00236593	0.153043	5.14063e-07	GCST90200707	GCST90200707	8264	0.00278745112335886	23.0942954008491		5.14063e-07	1.48557975180514e-06	1.15009503188128e-06	8.62326088654214e-07
rs112591848	G	C	0.384402	0.00857873	0.0780946	8.55525e-07	GCST90200706	GCST90200706	8264	0.00251352092049205	20.819038935013		8.55525e-07	2.14722853241616e-06	1.27281068374086e-06	1.10475189405739e-06
rs12409128	T	C	-0.246614	0.0214676	0.0502193	9.07264e-07	GCST90200706	GCST90200706	8264	0.00255519562428874	21.1651072372738		9.07264e-07	2.2300603107871e-06	1.58395339945708e-06	1.36696443932231e-06
rs143938732	A	C	0.455889	0.0064291	0.091591	6.44286e-07	GCST90200706	GCST90200706	8264	0.0026552001665285	21.9956666736733		6.44286e-07	1.25513279354263e-06	1.82427603022702e-06	1.06373507176746e-06
rs146519189	C	T	1.84627	0.000484731	0.329709	2.14718e-08	GCST90200706	GCST90200706	8264	0.00330301578735359	27.3799528516413		2.14718e-08	4.54448067998922e-08	7.08717278231058e-08	4.50028108728525e-08
rs183980448	G	A	-0.801642	0.00199927	0.162653	8.28513e-07	GCST90200706	GCST90200706	8264	0.00256444405811197	21.2419104992839		8.28513e-07	1.45849366668593e-06	1.1475923465094e-06	1.11768244372249e-06
rs1871395	G	A	0.157055	0.156372	0.0198732	2.72616e-15	GCST90200706	GCST90200706	8264	0.006507939490798	54.1208110363908		2.72616e-15	8.51478592797388e-15	1.75319057189924e-14	5.93775608544002e-15
rs200428064	T	C	0.850702	0.00182371	0.170556	6.10672e-07	GCST90200706	GCST90200706	8264	0.00263480168516452	21.8262393350099		6.10672e-07	2.21408690965024e-06	1.07706599642717e-06	3.48928688951615e-06
rs554662313	G	A	0.591169	0.00372269	0.117904	5.33126e-07	GCST90200706	GCST90200706	8264	0.00259233075501695	21.4735031205073		5.33126e-07	1.01780992269383e-06	7.71321134358851e-07	7.10279122920919e-07
rs6759896	A	G	-0.0941297	0.564223	0.0145948	1.12204e-10	GCST90200706	GCST90200706	8264	0.00435710910701024	36.1559709524282		1.12204e-10	2.63916956683571e-10	3.4017094067065e-10	5.58995309363254e-10
rs112583157	A	G	1.69275	0.000491823	0.342903	7.95181e-07	GCST90200705	GCST90200705	8264	0.00281715554532442	23.3410946095837		7.95181e-07	2.69998768613216e-06	1.51311553754982e-06	1.66229412281518e-06
rs12080335	C	T	0.190796	0.111358	0.0240265	2.00443e-15	GCST90200705	GCST90200705	8264	0.00720471464752279	59.9573278560642		2.00443e-15	4.69995355148378e-15	2.08528733866679e-14	4.39288540573199e-15
rs12769056	T	C	0.458179	0.00743426	0.0887773	2.4564e-07	GCST90200705	GCST90200705	8264	0.00309811391362308	25.6761648378866		2.4564e-07	6.14109130434995e-07	4.16688389953562e-07	5.29916359396167e-07
rs13261288	G	A	-0.0756097	0.468221	0.0151295	5.8081e-07	GCST90200705	GCST90200705	8264	0.00284686646505717	23.5879625137618		5.8081e-07	1.86548581778965e-06	1.42734637560921e-06	9.00367103489574e-07
rs138371995	T	C	0.612417	0.00447908	0.11394	7.66131e-08	GCST90200705	GCST90200705	8264	0.00334475014499904	27.7270658053549		7.66131e-08	1.04962982400724e-07	1.41243022407558e-06	1.94571418956755e-07
rs141090143	T	C	0.571411	0.00625613	0.096528	3.22644e-09	GCST90200705	GCST90200705	8264	0.00405982595811602	33.6790129971642		3.22644e-09	8.05851587879333e-09	1.11603324849311e-08	9.319837066477e-09
rs143225859	G	A	0.527629	0.00503562	0.107597	9.40313e-07	GCST90200705	GCST90200705	8264	0.00278963763701305	23.1124615496247		9.40313e-07	2.64071440263379e-06	1.66860456628288e-06	4.69868992827973e-06
rs145437220	T	C	0.567859	0.00454211	0.1132	5.26441e-07	GCST90200705	GCST90200705	8264	0.00291602714941972	24.1626753257582		5.26441e-07	9.05379956855233e-07	8.09015199861505e-07	2.3172055941222e-06
rs147023777	A	G	0.290665	0.0220859	0.0513468	1.50661e-08	GCST90200705	GCST90200705	8264	0.00364948249699977	30.2624667328697		1.50661e-08	2.27843420804778e-08	4.37031798990882e-08	2.51893542953303e-08
rs147769232	A	G	1.16808	0.00122775	0.216969	7.30053e-08	GCST90200705	GCST90200705	8264	0.00334619758730898	27.739104992547		7.30053e-08	1.15041492480288e-07	1.19328301244061e-07	2.17942936935232e-07
rs148006170	T	C	1.01615	0.00165543	0.186811	5.34414e-08	GCST90200705	GCST90200705	8264	0.00341300496529918	28.2948173754966		5.34414e-08	1.23463620082481e-07	1.7571248120002e-07	1.09832361209994e-07
rs148662934	C	T	-0.248734	0.120777	0.0232391	9.82505e-27	GCST90200705	GCST90200705	8264	0.0131396434929268	110.00516316493		9.82505e-27	6.06509826067346e-26	3.34882745450815e-25	6.63317964042714e-26
rs1493603	T	C	-0.122129	0.88329	0.0236372	2.38099e-07	GCST90200705	GCST90200705	8264	0.0030752397566123	25.4860064494013		2.38099e-07	7.31323871754043e-07	7.39677781742342e-07	3.15501094157677e-07
rs182731222	C	A	1.37035	0.00110375	0.22858	2.03434e-09	GCST90200705	GCST90200705	8264	0.00414079855635199	34.3535287146875		2.03434e-09	5.43999539666802e-09	5.17025522244503e-09	3.75513382831714e-09
rs184667580	T	G	0.702149	0.00287849	0.141809	7.36871e-07	GCST90200705	GCST90200705	8264	0.00283009731305999	23.4486258936382		7.36871e-07	1.02272276523002e-06	1.59871755884952e-06	2.4183151532309e-06
rs203326	C	T	0.1369	0.77411	0.0180369	3.19874e-14	GCST90200705	GCST90200705	8264	0.00655445483323144	54.5101904131721		3.19874e-14	1.07154627017091e-13	8.64691913673313e-14	9.10200820635565e-14
rs34737694	T	C	0.743427	0.17131	0.0186286	1e-300	GCST90200705	GCST90200705	8264	0.156921145102159	1537.79506306221		1e-300	0	0	0
rs375972570	G	A	0.416718	0.00831178	0.0835053	6.02801e-07	GCST90200705	GCST90200705	8264	0.00286275188827082	23.7199604624973		6.02801e-07	9.44641113857545e-07	2.16732357510588e-06	2.30877823014247e-06
rs541619	G	A	0.324045	0.279523	0.0169429	1.54463e-81	GCST90200705	GCST90200705	8264	0.0422939565782294	364.864220759064		1.54463e-81	2.04913762428968e-78	2.40585592016046e-78	1.64785895957599e-77
rs553389223	T	C	0.825756	0.00232843	0.157595	1.60804e-07	GCST90200705	GCST90200705	8264	0.00316799329995337	26.2571430976239		1.60804e-07	5.45570223475355e-07	4.27735265286536e-07	3.37877663126023e-07
rs557449862	T	G	0.784371	0.00269806	0.1465	8.59939e-08	GCST90200705	GCST90200705	8264	0.00331094006929441	27.4458584449721		8.59939e-08	1.93357811577193e-07	5.86674150688615e-07	5.89830187259591e-07
rs568231760	T	G	0.87513	0.00190184	0.174433	5.24806e-07	GCST90200705	GCST90200705	8264	0.00290751773144284	24.0919592960191		5.24806e-07	1.18740558196068e-06	1.52293487737846e-06	8.68391021663479e-07
rs62534219	G	A	0.16453	0.0556919	0.0331548	6.96002e-07	GCST90200705	GCST90200705	8264	0.00284725222287298	23.5911678705361		6.96002e-07	9.80530722315375e-07	1.34142817058108e-06	1.19025584654383e-06
rs72817412	T	C	0.324498	0.0430811	0.0375085	5.09067e-18	GCST90200705	GCST90200705	8264	0.00868192361656032	72.3582618221887		5.09067e-18	7.31940411677829e-17	2.16263567086761e-17	2.22620151727221e-17
rs73871417	A	G	2.16903	0.000306373	0.433643	5.67767e-07	GCST90200705	GCST90200705	8264	0.0028818974716573	23.8790538958808		5.67767e-07	1.08239409565203e-06	1.0783714679178e-06	7.9803865207134e-07
rs76485079	T	C	0.142889	0.0836112	0.0278007	2.75074e-07	GCST90200705	GCST90200705	8264	0.00312875688688167	25.9309209469122		2.75074e-07	7.46149894738754e-07	6.79578721228286e-07	9.11036165152272e-07
rs79821418	C	T	1.11283	0.00116636	0.222647	5.78661e-07	GCST90200705	GCST90200705	8264	0.0028854491387995	23.9085677409596		5.78661e-07	5.67369906630229e-06	7.37767119577651e-06	9.62541690303264e-07
rs80267087	T	A	0.941956	0.00472161	0.110674	1.72313e-17	GCST90200705	GCST90200705	8264	0.00833922930330982	69.4781063644789		1.72313e-17	1.49083482949565e-16	1.46498245169933e-16	8.04623305246332e-17
rs10929321	A	G	-0.0779193	0.67029	0.0157972	8.11903e-07	GCST90200704	GCST90200704	8264	0.00268358243087666	22.2314178863563		8.11903e-07	1.09987997353651e-06	1.51971992745035e-06	1.36699888831127e-06
rs11716868	G	T	-0.0862968	0.253251	0.0174421	7.51265e-07	GCST90200704	GCST90200704	8264	0.00281672986085958	23.3375577060921		7.51265e-07	1.62197978609685e-06	6.00213984571871e-06	1.61894976545384e-06
rs145147992	T	C	0.758976	0.00242542	0.152566	6.5336e-07	GCST90200704	GCST90200704	8264	0.00278752268384024	23.0948899434863		6.5336e-07	1.16049469625192e-06	1.76317244645873e-06	1.22460557484657e-06
rs185085179	T	C	-0.79119	0.00236364	0.154486	3.03227e-07	GCST90200704	GCST90200704	8264	0.00295219591342123	24.4632629816897		3.03227e-07	4.19381148280965e-07	4.76555608582793e-07	6.54031217919097e-07
rs1864002	G	A	0.223236	0.029148	0.0448331	6.38261e-07	GCST90200704	GCST90200704	8264	0.00282046198375262	23.3685670647851		6.38261e-07	1.06267596063303e-06	1.01322575137984e-06	1.53510807747144e-06
rs2741044	A	G	0.641127	0.29282	0.0149975	1e-300	GCST90200704	GCST90200704	8264	0.170234992302022	1695.03593589867		1e-300	0	0	0
rs34891595	C	A	-0.11735	0.409577	0.0151439	9.26414e-15	GCST90200704	GCST90200704	8264	0.00666031870612313	55.396511572268		9.26414e-15	3.32201066765494e-14	5.05000445588496e-14	7.10768804532448e-14
rs67981690	G	A	0.163358	0.131476	0.0221853	1.79379e-13	GCST90200704	GCST90200704	8264	0.00609451454143592	50.6616372261111		1.79379e-13	4.24536403479583e-13	9.10029139353968e-13	5.21030376167684e-13
rs200256661	G	T	0.871721	0.00188633	0.172191	4.13772e-07	GCST90200703	GCST90200703	8264	0.00286142711260102	23.7089522430693		4.13772e-07	1.53260687799724e-06	7.40614257789564e-07	2.43397483583363e-06
rs8027151	G	A	0.0865324	0.277908	0.0171005	4.18726e-07	GCST90200703	GCST90200703	8264	0.00300525325539504	24.9042459623253		4.18726e-07	7.54701784163311e-07	1.18187403631162e-06	7.85110597383122e-07
rs17863787	G	T	0.575003	0.311111	0.0148422	1e-300	GCST90200702	GCST90200702	8264	0.141721204148622	1364.24270800542		1e-300	1.56587090084356e-302	2.81412271398893e-302	5.63067687790448e-303
rs574743023	A	T	-1.25494	0.000912298	0.246649	3.6198e-07	GCST90200702	GCST90200702	8264	0.00287088804030708	23.7875684347443		3.6198e-07	6.26937407987549e-07	1.10511987241806e-06	7.58508620852286e-07
rs6705993	A	G	-0.097945	0.573738	0.0149766	6.15745e-11	GCST90200702	GCST90200702	8264	0.00469228919052783	38.9504601151051		6.15745e-11	1.28847247103393e-10	2.22642210000132e-10	2.83032275798608e-10
rs141963863	T	C	0.92297	0.00157748	0.187628	8.69262e-07	GCST90200701	GCST90200701	8264	0.00268338752084079	22.2297988620438		8.69262e-07	1.98705962371868e-06	1.84454237347392e-06	1.31623767654175e-06
rs142447126	A	G	0.311455	0.0143776	0.0621511	5.40768e-07	GCST90200701	GCST90200701	8264	0.00274927113388797	22.7770985276783		5.40768e-07	2.40184620853105e-06	7.79232022900639e-07	1.46883318861298e-06
rs28899170	A	C	0.579421	0.308716	0.0148296	1e-300	GCST90200701	GCST90200701	8264	0.14329601133188	1381.93782366366		1e-300	7.89403623613394e-308	9.91680232104879e-308	0
rs855791	G	A	0.0748937	0.564708	0.0151813	8.08574e-07	GCST90200701	GCST90200701	8264	0.00275756142342323	22.8459716504266		8.08574e-07	1.08043575337768e-06	2.82978485682092e-06	1.35156498892475e-06
rs115623985	T	C	0.524617	0.00530537	0.103	3.5173e-07	GCST90200700	GCST90200700	8264	0.00290482628357386	24.0695927405148		3.5173e-07	1.29302380224662e-06	5.01952013535099e-07	9.49891048692122e-07
rs11747835	A	G	-0.0978813	0.18179	0.0194725	4.99133e-07	GCST90200700	GCST90200700	8264	0.00285012708873751	23.6150559177225		4.99133e-07	1.0836467961221e-06	6.90907069735196e-07	1.02538907190113e-06
rs185602896	A	T	-0.631965	0.0034487	0.126642	6.03287e-07	GCST90200700	GCST90200700	8264	0.00274518189338037	22.7431268230621		6.03287e-07	1.38325781628773e-06	2.27556665842874e-06	9.96721557563397e-07
rs192723115	T	A	-0.730095	0.00277264	0.143687	3.75176e-07	GCST90200700	GCST90200700	8264	0.00294765338750918	24.4255102255588		3.75176e-07	6.01681514206917e-07	6.36343321961588e-07	5.71432056775769e-07
rs2242610	G	A	-0.10066	0.351866	0.0159149	2.53483e-10	GCST90200700	GCST90200700	8264	0.0046215319115079	38.3603803749185		2.53483e-10	6.46606458551193e-10	2.44645270794839e-09	6.52700340659979e-10
rs2328895	T	C	-0.163892	0.555391	0.0150858	1.71082e-27	GCST90200700	GCST90200700	8264	0.0132654685159349	111.072732717497		1.71082e-27	2.45897324569477e-26	5.07665142282167e-26	9.30838611651637e-27
rs58231493	T	C	-0.655152	0.413962	0.0139857	1e-300	GCST90200700	GCST90200700	8264	0.208257375969608	2173.20930822445		1e-300	0	0	0
rs603424	A	G	-0.191326	0.175179	0.0197781	3.90279e-22	GCST90200700	GCST90200700	8264	0.0105783938384593	88.3331		3.90279e-22	1.80933169444644e-21	8.8484628862502e-20	1.0164557593826e-20
rs62169083	G	T	-0.41727	0.00839092	0.0831264	5.17513e-07	GCST90200700	GCST90200700	8264	0.00289743962197709	24.0082084913101		5.17513e-07	7.63911114807308e-07	8.37849259365493e-07	9.15495627557964e-07
rs7317280	T	G	-0.125041	0.120153	0.0231523	6.63448e-08	GCST90200700	GCST90200700	8264	0.00330580055714692	27.4031134307949		6.63448e-08	2.26455921354566e-07	1.09796631828549e-07	9.49001854566618e-08
rs10487768	A	G	-0.14495	0.0744734	0.0291786	6.77573e-07	GCST90200699	GCST90200699	8264	0.00289638654708458	23.9994573574403		6.77573e-07	2.06018796555697e-06	9.78393962106522e-07	1.13816754160267e-06
rs11933242	A	G	-0.0973593	0.306805	0.016832	7.28662e-09	GCST90200699	GCST90200699	8264	0.00403183486089336	33.4458678365974		7.28662e-09	1.07992876896515e-08	3.72363222898926e-08	2.6706956744578e-08
rs140959809	T	C	0.352064	0.011814	0.0708261	6.66704e-07	GCST90200699	GCST90200699	8264	0.00289406910356581	23.9801992875161		6.66704e-07	1.17994252662027e-06	1.00519356727837e-06	4.40010268925203e-06
rs1454244	T	A	0.1236	0.671348	0.0167312	1.49737e-13	GCST90200699	GCST90200699	8264	0.00674141271973535	56.0755805222527		1.49737e-13	4.44591576840746e-13	1.98177913816124e-12	5.09440039076804e-13
rs149659357	G	C	0.525942	0.00522453	0.106101	7.15868e-07	GCST90200699	GCST90200699	8264	0.00287526579285368	23.823946157996		7.15868e-07	1.40587720499017e-06	1.19402536798632e-06	1.64775192375888e-06
rs17215232	G	A	-0.106812	0.172916	0.0203078	1.44322e-07	GCST90200699	GCST90200699	8264	0.0032632841374168	27.0495238253616		1.44322e-07	3.86909992562863e-07	2.60091099217593e-07	2.84522949536469e-07
rs4762697	T	A	0.162138	0.715212	0.0169946	1.42121e-21	GCST90200699	GCST90200699	8264	0.0107091770124968	89.4370173272762		1.42121e-21	1.70924946242322e-20	2.10965066333328e-20	4.45060709131548e-21
rs548249694	T	C	-1.07789	0.00130516	0.211347	3.39478e-07	GCST90200699	GCST90200699	8264	0.0030288337960691	25.1002493065122		3.39478e-07	5.20646669799847e-07	5.1363689953525e-07	6.58062126864784e-07
rs576021424	C	T	-1.00978	0.00142822	0.201987	5.75594e-07	GCST90200699	GCST90200699	8264	0.00290842536790947	24.0995019926173		5.75594e-07	8.49020438380922e-07	1.10599453597082e-06	1.26235323425584e-06
rs10883082	T	C	0.850266	0.595651	0.0132246	1e-300	GCST90200698	GCST90200698	8264	0.348247390182324	4414.58905472008		1e-300	0	0	0
rs113851727	A	T	-0.294297	0.0456354	0.0379073	8.25622e-15	GCST90200698	GCST90200698	8264	0.00754428087709636	62.8046646369834		8.25622e-15	4.89657370962294e-14	4.08026408550078e-14	3.02117188159749e-14
rs117378675	T	A	-0.292268	0.0196657	0.0565669	2.3818e-07	GCST90200698	GCST90200698	8264	0.00329364007904062	27.3019772194406		2.3818e-07	8.22587080616355e-07	4.51139321261122e-07	4.62466998373041e-07
rs11885217	G	A	0.607676	0.302205	0.0156715	1e-300	GCST90200698	GCST90200698	8264	0.155741252502202	1524.09937354726		1e-300	3.55899392893747e-302	1.71762083572709e-303	2.32794901409316e-303
rs11898850	A	C	-0.115936	0.438482	0.0157804	2.02963e-13	GCST90200698	GCST90200698	8264	0.00661884289656274	55.049242297745		2.02963e-13	5.65287547196051e-13	3.09644329470703e-12	4.25704877515975e-13
rs13417094	T	C	-0.225936	0.135157	0.0227377	2.88451e-23	GCST90200698	GCST90200698	8264	0.0119337431164848	99.7874231019518		2.88451e-23	1.14593432015723e-22	4.83904563666498e-22	2.44010065499678e-22
rs143083364	G	C	0.280906	0.019018	0.0573605	9.72099e-07	GCST90200698	GCST90200698	8264	0.00294427186219062	24.3974067235455		9.72099e-07	1.37412461171039e-06	1.36644233247007e-06	3.32170720137563e-06
rs181212780	T	C	-0.762406	0.00305144	0.141933	7.8052e-08	GCST90200698	GCST90200698	8264	0.00353655317062076	29.3227035960425		7.8052e-08	1.0628129707609e-07	1.16847218080456e-07	1.53568977491638e-07
rs187088061	A	G	-0.571175	0.00466592	0.11494	6.71794e-07	GCST90200698	GCST90200698	8264	0.00303022264336017	25.111793805647		6.71794e-07	1.03606257439801e-06	1.70771664393426e-06	4.22449464178622e-06
rs2470356	T	A	-0.0784095	0.413854	0.0160088	9.6872e-07	GCST90200698	GCST90200698	8264	0.00298277385235552	24.7174039944942		9.6872e-07	1.61011155029072e-06	1.7281634064655e-06	2.67404320328824e-06
rs61873921	T	G	0.101843	0.305077	0.0173775	4.61208e-09	GCST90200698	GCST90200698	8264	0.00439783079847115	36.4953785567876		4.61208e-09	2.05815883658762e-08	7.80366088924404e-09	6.55978298582004e-09
rs76796330	A	G	-1.68253	0.000558729	0.33041	3.53848e-07	GCST90200698	GCST90200698	8264	0.00316165240446662	26.2044214377495		3.53848e-07	5.77860633809244e-07	6.14174836867683e-07	2.38139974240513e-06
rs7917446	C	T	-0.0795596	0.508439	0.0156353	3.60959e-07	GCST90200698	GCST90200698	8264	0.00316396341085598	26.2236363263282		3.60959e-07	5.57765149642161e-07	7.49004266843307e-07	5.59867732334444e-07
rs10786400	G	A	-0.145785	0.319796	0.0168376	4.78835e-18	GCST90200697	GCST90200697	8264	0.00924629801242502	77.1058579194828		4.78835e-18	2.04071209236066e-17	1.91125462842985e-17	2.12346054771317e-17
rs13538	G	A	0.642501	0.23407	0.017019	1e-300	GCST90200697	GCST90200697	8264	0.148017289467131	1435.37988559952		1e-300	2.97459622001787e-287	3.5457972225826e-287	5.52156938927543e-288
rs189496737	T	G	-0.872245	0.00209844	0.171569	3.69704e-07	GCST90200697	GCST90200697	8264	0.00318633350667388	26.4096373445095		3.69704e-07	6.6771633526826e-07	6.89981200637659e-07	5.76024889810411e-07
rs1925647	C	A	0.121305	0.272581	0.0178373	1.04144e-11	GCST90200697	GCST90200697	8264	0.0058353595555377	48.4947248036285		1.04144e-11	2.22260420224385e-11	6.4969308071279e-11	3.25227449344411e-11
rs6584281	G	A	-0.101189	0.509202	0.0156823	1.10054e-10	GCST90200697	GCST90200697	8264	0.00511787281271327	42.5013818452857		1.10054e-10	2.10022120574297e-10	3.10583247234915e-10	2.10471995241569e-10
rs7609407	G	A	-0.131111	0.148491	0.0221496	3.23214e-09	GCST90200697	GCST90200697	8264	0.00434707997211812	36.0723842688416		3.23214e-09	8.52118499714077e-09	1.10491437125977e-08	8.79965188031644e-09
rs116875976	A	G	-0.33003	0.0149737	0.0634624	1.98853e-07	GCST90200696	GCST90200696	8264	0.00321302265983601	26.6315610246039		1.98853e-07	6.30996182307272e-07	2.96594547181902e-07	3.30133500760193e-07
rs139105296	G	A	0.178168	0.0480257	0.0358661	6.77905e-07	GCST90200696	GCST90200696	8264	0.00290260763464729	24.0511553445811		6.77905e-07	2.52552286455317e-06	1.09001171162663e-06	1.55021961037747e-06
[truncated: 7,109 more rows]

## Sheet: STable 3
Table S3. The disease-specific metabolic clusters
[truncated: 236 more rows]

## Sheet: STable 4
Table S4. Significant overlaps in metabolic factors among different liver diseases
[truncated: 75 more rows]

[truncated: 7 more sheets: STable 5, STable 6, STable 7, STable 8, STable 9, STable 10, STable 11]
